# Supplementary material for: Genome-wide association study for yield-related traits in faba bean (Vicia faba L.)
Source: Front Plant Sci. 2024 Mar 13;15:1328690. doi: 10.3389/fpls.2024.1328690 (PMC10965552; doi:10.3389/fpls.2024.1328690)
Supplement: Supplementary file 1 [file Table_1.xlsx]

## Sheet: Supplementary Table S1
Supplementary Table S1. Passport information, supplier and population groups of the 400 faba bean accessions.
EUCLEG_ID	ORIGCTYa	BREDCODEb	BREDNAMEc	SAMPSTATd	Genotyped	Pop_group
EUC_VF_001	ESP	ESP046	IFAPA	Genetic stock	YES	P2
EUC_VF_002	ESP	ESP046	IFAPA	Genetic stock	YES	P2
EUC_VF_003	ESP	ESP046	IFAPA	Genetic stock	YES	P2
EUC_VF_004	DEU	FRA043	INRA	Genetic stock	YES	P1
EUC_VF_005	BGR	ESP046	IFAPA	Genetic stock	YES	P2
EUC_VF_006	RUS	ESP046	IFAPA	Genetic stock	YES	P2
EUC_VF_007	RUS	ESP046	IFAPA	Genetic stock	YES	P2
EUC_VF_008	EGY	ESP046	IFAPA	Genetic stock	YES	P2
EUC_VF_009	TUR	ESP046	IFAPA	Genetic stock	NO	-
EUC_VF_010	ESP	ESP046	IFAPA	Genetic stock	YES	P2
EUC_VF_011	CHN	ESP046	IFAPA	Genetic stock	NO	-
EUC_VF_012	JOR	ESP046	IFAPA	Genetic stock	YES	P2
EUC_VF_013	SYR	ESP046	IFAPA	Genetic stock	YES	P2
EUC_VF_014	IRQ	ESP046	IFAPA	Genetic stock	YES	P2
EUC_VF_015	IRQ	ESP046	IFAPA	Genetic stock	YES	P2
EUC_VF_016	ETH	ESP046	IFAPA	Genetic stock	YES	P2
EUC_VF_017	SDN	ESP046	IFAPA	Genetic stock	YES	P2
EUC_VF_018	FRA	ESP046	IFAPA	Genetic stock	YES	P2
EUC_VF_019	TUR	ESP047	IFAPA	Genetic stock	NO	-
EUC_VF_020	TUR	ESP046	IFAPA	Genetic stock	YES	P2
EUC_VF_021	TUR	ESP046	IFAPA	Genetic stock	YES	P2
EUC_VF_022	TUR	ESP046	IFAPA	Genetic stock	YES	P2
EUC_VF_023	EGY	ESP046	IFAPA	Genetic stock	YES	P2
EUC_VF_024	EGY	ESP046	IFAPA	Genetic stock	YES	P2
EUC_VF_025	EGY	ESP046	IFAPA	Genetic stock	YES	P2
EUC_VF_026	AFG	FRA043	INRA	Genetic stock	YES	P1
EUC_VF_027	GBR	FRA043	INRA	Genetic stock	NO	-
EUC_VF_028	ESP	ESP046	IFAPA	Genetic stock	YES	P2
EUC_VF_029	DNK	FRA043	INRA	Genetic stock	YES	P1
EUC_VF_030	ESP	ESP046	IFAPA	Genetic stock	YES	P2
EUC_VF_031	ESP	ESP046	IFAPA	Genetic stock	YES	P2
EUC_VF_032	ESP	ESP046	IFAPA	Genetic stock	YES	P2
EUC_VF_033	ESP	ESP046	IFAPA	Genetic stock	YES	P2
EUC_VF_034	ESP	ESP046	IFAPA	Genetic stock	YES	P2
EUC_VF_035	ESP	ESP046	IFAPA	Genetic stock	YES	P2
EUC_VF_036	ESP	ESP046	IFAPA	Genetic stock	YES	P2
EUC_VF_037	ESP	ESP046	IFAPA	Genetic stock	YES	P2
EUC_VF_038	ESP	ESP046	IFAPA	Genetic stock	YES	P2
EUC_VF_039	ESP	ESP046	IFAPA	Genetic stock	YES	P2
EUC_VF_040	ESP	ESP046	IFAPA	Genetic stock	YES	P2
EUC_VF_041	ESP	ESP046	IFAPA	Genetic stock	YES	P2
EUC_VF_042	ESP	ESP046	IFAPA	Genetic stock	YES	P2
EUC_VF_043	ESP	ESP046	IFAPA	Genetic stock	YES	P2
EUC_VF_044	ESP	ESP046	IFAPA	Genetic stock	YES	P2
EUC_VF_045	ESP	ESP046	IFAPA	Genetic stock	YES	P2
EUC_VF_046	ESP	ESP046	IFAPA	Genetic stock	YES	P2
EUC_VF_047	ESP	ESP046	IFAPA	Genetic stock	YES	P2
EUC_VF_048	ESP	ESP046	IFAPA	Genetic stock	YES	P2
EUC_VF_049	ESP	ESP046	IFAPA	Genetic stock	YES	P2
EUC_VF_050	ESP	ESP046	IFAPA	Genetic stock	YES	P2
EUC_VF_051	PER	ESP046	IFAPA	Genetic stock	YES	P2
EUC_VF_052	FRA	FRA043	INRA	Genetic stock	YES	P1
EUC_VF_053	CZE	FRA043	INRA	Genetic stock	YES	P2
EUC_VF_054	ESP	ESP046	IFAPA	Genetic stock	YES	P2
EUC_VF_055	ESP	ESP046	IFAPA	Genetic stock	YES	P2
EUC_VF_056	ESP	ESP046	IFAPA	Genetic stock	YES	P2
EUC_VF_057	ESP	ESP046	IFAPA	Genetic stock	YES	P2
EUC_VF_058	ESP	ESP046	IFAPA	Genetic stock	YES	P1
EUC_VF_059	ESP	ESP046	IFAPA	Genetic stock	YES	P2
EUC_VF_060	ESP	ESP046	IFAPA	Genetic stock	YES	P2
EUC_VF_061	ESP	ESP046	IFAPA	Genetic stock	YES	P2
EUC_VF_062	ESP	ESP046	IFAPA	Genetic stock	YES	P2
EUC_VF_063	ESP	ESP046	IFAPA	Genetic stock	YES	P2
EUC_VF_064	ESP	ESP046	IFAPA	Genetic stock	YES	P2
EUC_VF_065	ESP	ESP046	IFAPA	Genetic stock	YES	P2
EUC_VF_066	ESP	ESP046	IFAPA	Genetic stock	YES	P2
EUC_VF_067	ESP	ESP046	IFAPA	Genetic stock	YES	P2
EUC_VF_068	ESP	ESP046	IFAPA	Genetic stock	YES	P2
EUC_VF_069	ESP	ESP046	IFAPA	Genetic stock	YES	P2
EUC_VF_070	ESP	ESP046	IFAPA	Genetic stock	YES	P2
EUC_VF_071	ESP	ESP046	IFAPA	Genetic stock	YES	P2
EUC_VF_072	HUN	FRA043	INRA	Genetic stock	YES	P1
EUC_VF_073	ESP	ESP046	IFAPA	Genetic stock	YES	P2
EUC_VF_074	ESP	ESP046	IFAPA	Genetic stock	YES	P2
EUC_VF_075	ESP	ESP046	IFAPA	Genetic stock	YES	P2
EUC_VF_076	GBR	FRA043	INRA	Genetic stock	YES	P1
EUC_VF_077	RUS	ESP046	IFAPA	Genetic stock	YES	P2
EUC_VF_078	0	ESP046	IFAPA	Genetic stock	YES	P2
EUC_VF_079	SDN	ESP046	IFAPA	Genetic stock	YES	P2
EUC_VF_080	ESP	ESP046	IFAPA	Genetic stock	YES	P2
EUC_VF_081	SYR	ESP046	IFAPA	Genetic stock	YES	P2
EUC_VF_082	SYR	ESP046	IFAPA	Genetic stock	YES	P2
EUC_VF_083	SYR	ESP046	IFAPA	Genetic stock	YES	P2
EUC_VF_084	SYR	ESP046	IFAPA	Genetic stock	NO	-
EUC_VF_085	0	ESP046	IFAPA	Genetic stock	YES	P2
EUC_VF_086	0	ESP046	IFAPA	Genetic stock	YES	P2
EUC_VF_087	0	ESP046	IFAPA	Genetic stock	YES	P2
EUC_VF_088	HUN	FRA043	INRA	Genetic stock	NO	-
EUC_VF_089	AUT	FRA043	INRA	Genetic stock	YES	P1
EUC_VF_090	AUT	FRA043	INRA	Genetic stock	NO	-
EUC_VF_091	DEU	FRA043	INRA	Genetic stock	NO	-
EUC_VF_092	POL	FRA043	INRA	Genetic stock	YES	P1
EUC_VF_093	DEU	FRA043	INRA	Genetic stock	YES	P1
EUC_VF_094	AFG	FRA043	INRA	Genetic stock	YES	P2
EUC_VF_095	AFG	FRA043	INRA	Genetic stock	YES	P2
EUC_VF_096	BGR	FRA043	INRA	Genetic stock	YES	P1
EUC_VF_097	TJK	FRA043	INRA	Genetic stock	NO	-
EUC_VF_098	FRA	FRA043	INRA	Genetic stock	YES	P1
EUC_VF_099	FRA	FRA043	INRA	Genetic stock	YES	P1
EUC_VF_100	FRA	FRA043	INRA	Genetic stock	YES	P1
EUC_VF_101	FRA	FRA043	INRA	Genetic stock	YES	P1
EUC_VF_102	FRA	FRA043	INRA	Genetic stock	YES	A
EUC_VF_103	FRA	FRA043	INRA	Genetic stock	YES	P1
EUC_VF_104	FRA	FRA043	INRA	Genetic stock	YES	P1
EUC_VF_105	UKR	FRA043	INRA	Genetic stock	YES	P1
EUC_VF_106	ETH	FRA043	INRA	Genetic stock	YES	P2
EUC_VF_107	SDN	FRA043	INRA	Genetic stock	YES	P2
EUC_VF_108	IRN	FRA043	INRA	Genetic stock	YES	P2
EUC_VF_109	DNK	FRA043	INRA	Genetic stock	YES	P1
EUC_VF_110	ITA	FRA043	INRA	Genetic stock	YES	P1
EUC_VF_111	LTU	FRA043	INRA	Genetic stock	YES	P1
EUC_VF_112	ECU	FRA043	INRA	Genetic stock	YES	P2
EUC_VF_113	ECU	FRA043	INRA	Genetic stock	NO	-
EUC_VF_114	BOL	FRA043	INRA	Genetic stock	NO	-
EUC_VF_115	PER	FRA043	INRA	Genetic stock	YES	P2
EUC_VF_116	NLD	FRA043	INRA	Genetic stock	YES	P1
EUC_VF_117	DEU	FRA043	INRA	Genetic stock	YES	P1
EUC_VF_118	YEM	FRA043	INRA	Genetic stock	YES	P2
EUC_VF_119	ETH	FRA043	INRA	Genetic stock	YES	P2
EUC_VF_120	NPL	FRA043	INRA	Genetic stock	YES	A
EUC_VF_121	AUT	FRA043	INRA	Genetic stock	YES	P1
EUC_VF_122	ECU	FRA043	INRA	Genetic stock	YES	P1
EUC_VF_123	DEU	FRA043	INRA	Genetic stock	YES	P1
EUC_VF_124	CHN	FRA043	INRA	Genetic stock	NO	-
EUC_VF_125	CHN	FRA043	INRA	Genetic stock	YES	P3
EUC_VF_126	BOL	FRA043	INRA	Genetic stock	YES	P2
EUC_VF_127	CHN	FRA043	INRA	Genetic stock	YES	P2
EUC_VF_128	CHN	FRA043	INRA	Genetic stock	YES	P3
EUC_VF_129	FRA	FRA043	INRA	Genetic stock	YES	P1
EUC_VF_130	DEU	FRA043	INRA	Genetic stock	YES	P1
EUC_VF_131	FRA	FRA043	INRA	Genetic stock	YES	P1
EUC_VF_132	CAN	FRA043	INRA	Genetic stock	YES	P1
EUC_VF_133	AZE	FRA043	INRA	Genetic stock	YES	P1
EUC_VF_134	IND	FRA043	INRA	Genetic stock	YES	P1
EUC_VF_135	SDN	FRA043	INRA	Genetic stock	YES	P1
EUC_VF_136	ITA	FRA043	INRA	Genetic stock	YES	P1
EUC_VF_137	GBR	FRA043	INRA	Genetic stock	YES	P1
EUC_VF_138	GBR	SWE054	INRA	Genetic stock	YES	P1
EUC_VF_139	FIN	SWE054	NORDGEN	Breeding line	YES	P1
EUC_VF_140	FIN	SWE054	NORDGEN	Breeding line	YES	P1
EUC_VF_141	FIN	SWE054	NORDGEN	Breeding line	YES	P1
EUC_VF_142	FIN	SWE054	NORDGEN	Breeding line	YES	P1
EUC_VF_143	FIN	SWE054	NORDGEN	Breeding line	YES	P1
EUC_VF_144	FIN	SWE054	NORDGEN	Breeding line	YES	P1
EUC_VF_145	FIN	SWE054	NORDGEN	Breeding line	YES	P1
EUC_VF_146	FIN	SWE054	NORDGEN	Breeding line	YES	P1
EUC_VF_147	FIN	SWE054	NORDGEN	Breeding line	YES	P1
EUC_VF_148	FIN	SWE054	NORDGEN	Breeding line	YES	P1
EUC_VF_149	FIN	SWE054	NORDGEN	Breeding line	YES	P1
EUC_VF_150	FIN	SWE054	NORDGEN	Breeding line	YES	P1
EUC_VF_151	FIN	SWE054	NORDGEN	Breeding line	YES	P1
EUC_VF_152	FIN	SWE054	NORDGEN	Breeding line	YES	P1
EUC_VF_153	FIN	SWE054	NORDGEN	Breeding line	YES	P1
EUC_VF_154	FIN	SWE054	NORDGEN	Breeding line	YES	P1
EUC_VF_155	FIN	SWE054	NORDGEN	Breeding line	YES	P1
EUC_VF_156	FIN	SWE054	NORDGEN	Breeding line	YES	P1
EUC_VF_157	FIN	SWE054	NORDGEN	Breeding line	YES	P1
EUC_VF_158	SWE	SWE054	NORDGEN	Breeding line	YES	P1
EUC_VF_159	SWE	SWE054	NORDGEN	Breeding line	YES	P1
EUC_VF_160	FIN	ESP046	NORDGEN	Breeding line	YES	P1
EUC_VF_161	CHN	ESP046	IFAPA	Genetic stock	YES	P2
EUC_VF_162	BGR	ESP046	IFAPA	Genetic stock	NO	-
EUC_VF_163	MAR	ESP046	IFAPA	Genetic stock	YES	P2
EUC_VF_164	EGY	ESP046	IFAPA	Genetic stock	YES	P2
EUC_VF_165	TUN	ESP046	IFAPA	Genetic stock	YES	P2
EUC_VF_166	GBR	ESP046	IFAPA	Genetic stock	YES	P1
EUC_VF_167	ESP	ESP046	IFAPA	Genetic stock	YES	P2
EUC_VF_168	FRA	ESP046	IFAPA	Genetic stock	YES	P1
EUC_VF_169	TUN	ESP046	IFAPA	Genetic stock	YES	P2
EUC_VF_170	ESP	ESP046	IFAPA	Genetic stock	YES	P2
EUC_VF_171	GBR	ESP046	IFAPA	Genetic stock	YES	P1
EUC_VF_172	RUS	ESP046	IFAPA	Genetic stock	YES	P2
EUC_VF_173	RUS	ESP046	IFAPA	Genetic stock	YES	P2
EUC_VF_174	IRN	ESP046	IFAPA	Genetic stock	YES	P2
EUC_VF_175	AFG	ESP046	IFAPA	Genetic stock	YES	P2
EUC_VF_176	0	0	0	Breeding line	YES	P1
EUC_VF_177	0	0	0	Breeding line	YES	P1
EUC_VF_178	0	0	0	Breeding line	YES	P1
EUC_VF_179	0	0	0	Breeding line	YES	P1
EUC_VF_180	ESP	0	0	Breeding line	YES	P2
EUC_VF_181	SYR	ESP004	INIA	Genetic stock	YES	P2
EUC_VF_182	SYR	ESP004	INIA	Genetic stock	YES	P2
EUC_VF_183	SYR	ESP004	INIA	Genetic stock	NO	-
EUC_VF_184	0	ESP046	IFAPA	Genetic stock	YES	P1
EUC_VF_185	CZE	FRA043	INRA	Genetic stock	YES	P1
EUC_VF_186	BGR	FRA043	INRA	Genetic stock	YES	P1
EUC_VF_187	FRA	FRA043	INRA	Genetic stock	YES	P2
EUC_VF_188	FRA	FRA043	INRA	Genetic stock	YES	P1
EUC_VF_189	ETH	FRA043	INRA	Genetic stock	YES	P2
EUC_VF_190	JPN	FRA043	INRA	Genetic stock	YES	P3
EUC_VF_191	IRN	FRA043	INRA	Genetic stock	NO	-
EUC_VF_192	NPL	FRA043	INRA	Genetic stock	YES	A
EUC_VF_193	NPL	FRA043	INRA	Genetic stock	YES	P3
EUC_VF_194	EGY	FRA043	INRA	Genetic stock	YES	P1
EUC_VF_195	NLD	FRA043	INRA	Genetic stock	YES	P1
EUC_VF_196	CZE	FRA043	INRA	Genetic stock	YES	P1
EUC_VF_197	THA	FRA043	INRA	Genetic stock	YES	P3
EUC_VF_198	GBR	FRA043	INRA	Genetic stock	YES	P1
EUC_VF_199	GBR	FRA043	INRA	Genetic stock	NO	-
EUC_VF_200	GRC	FRA043	INRA	Genetic stock	NO	-
EUC_VF_201	YEM	FRA043	INRA	Genetic stock	YES	P2
EUC_VF_202	ETH	FRA043	INRA	Genetic stock	YES	P2
EUC_VF_203	PER	FRA043	INRA	Genetic stock	YES	P2
EUC_VF_204	PER	FRA043	INRA	Genetic stock	YES	A
EUC_VF_205	CHN	FRA043	INRA	Genetic stock	YES	P3
EUC_VF_206	DEU	FRA043	INRA	Genetic stock	YES	P1
EUC_VF_207	CHN	FRA043	INRA	Genetic stock	YES	P3
EUC_VF_208	PAK	FRA043	INRA	Genetic stock	YES	P2
EUC_VF_209	CHN	FRA043	INRA	Genetic stock	YES	P3
EUC_VF_210	CHN	FRA043	INRA	Genetic stock	YES	P3
EUC_VF_211	CHN	FRA043	INRA	Genetic stock	NO	-
EUC_VF_212	CHN	FRA043	INRA	Genetic stock	NO	-
EUC_VF_213	CHN	FRA043	INRA	Genetic stock	NO	-
EUC_VF_214	CHN	FRA043	INRA	Genetic stock	NO	-
EUC_VF_215	NLD	FRA043	INRA	Genetic stock	YES	P1
EUC_VF_216	FRA	FRA043	INRA	Genetic stock	YES	P2
EUC_VF_217	JPN	FRA043	INRA	Genetic stock	YES	P2
EUC_VF_218	FRA	FRA043	INRA	Genetic stock	NO	-
EUC_VF_219	FRA	FRA043	INRA	Genetic stock	YES	P2
EUC_VF_220	EGY	FRA043	INRA	Genetic stock	YES	P2
EUC_VF_221	ETH	FRA043	INRA	Genetic stock	YES	P2
EUC_VF_222	ETH	FRA043	INRA	Genetic stock	YES	P2
EUC_VF_223	CHN	FRA043	INRA	Genetic stock	YES	P3
EUC_VF_224	FRA	FRA043	INRA	Genetic stock	YES	P2
EUC_VF_225	FRA	FRA043	INRA	Genetic stock	NO	-
EUC_VF_226	DNK	FRA043	INRA	Genetic stock	NO	-
EUC_VF_227	POL	FRA043	INRA	Genetic stock	NO	-
EUC_VF_228	FRA	FRA043	INRA	Genetic stock	YES	P2
EUC_VF_229	ETH	FRA043	INRA	Genetic stock	NO	-
EUC_VF_230	ETH	FRA043	INRA	Genetic stock	NO	-
EUC_VF_231	FRA	FRA043	INRA	Genetic stock	YES	P2
EUC_VF_232	CHN	FRA043	INRA	Genetic stock	NO	-
EUC_VF_233	CHN	FRA043	INRA	Genetic stock	YES	P3
EUC_VF_234	GBR	FRA043	INRA	Genetic stock	YES	P1
EUC_VF_235	MNG	FRA043	INRA	Genetic stock	YES	A
EUC_VF_236	IND	FRA043	INRA	Genetic stock	YES	P1
EUC_VF_237	0	0	INRA	Breeding line	YES	P2
EUC_VF_238	0	0	INRA	Breeding line	YES	P2
EUC_VF_239	0	0	INRA	Breeding line	YES	P1
EUC_VF_240	0	0	INRA	Breeding line	YES	P1
EUC_VF_241	0	0	INRA	Breeding line	YES	P1
EUC_VF_242	0	0	INRA	Breeding line	YES	P3
EUC_VF_243	0	0	INRA	Breeding line	YES	P1
EUC_VF_244	0	0	INRA	Breeding line	YES	P2
EUC_VF_245	0	0	INRA	Breeding line	YES	P1
EUC_VF_246	0	0	INRA	Breeding line	YES	P1
EUC_VF_247	0	0	INRA	Breeding line	YES	P1
EUC_VF_248	0	0	INRA	Breeding line	YES	P1
EUC_VF_249	0	0	INRA	Breeding line	YES	P1
EUC_VF_250	0	0	INRA	Breeding line	YES	P1
EUC_VF_251	0	0	INRA	Breeding line	YES	P1
EUC_VF_252	0	0	INRA	Breeding line	YES	P1
EUC_VF_253	0	0	INRA	Breeding line	YES	P1
EUC_VF_254	0	0	INRA	Breeding line	YES	P1
EUC_VF_255	0	0	INRA	Breeding line	YES	P1
EUC_VF_256	0	0	INRA	Breeding line	YES	P1
EUC_VF_257	0	0	LINK	Breeding line	YES	P1
EUC_VF_258	0	0	LINK	Breeding line	YES	P3
EUC_VF_259	0	0	LINK	Breeding line	YES	P1
EUC_VF_260	0	0	LINK	Breeding line	YES	P1
EUC_VF_261	0	0	LINK	Breeding line	YES	P1
EUC_VF_262	0	0	LINK	Breeding line	YES	P1
EUC_VF_263	0	0	LINK	Breeding line	YES	P2
EUC_VF_264	0	0	LINK	Breeding line	YES	P2
EUC_VF_265	0	0	LINK	Breeding line	YES	P3
EUC_VF_266	0	0	LINK	Breeding line	YES	P1
EUC_VF_267	0	0	LINK	Breeding line	YES	P2
EUC_VF_268	0	0	LINK	Breeding line	YES	P1
EUC_VF_269	0	0	LINK	Breeding line	YES	P2
EUC_VF_270	0	0	LINK	Breeding line	YES	P1
EUC_VF_271	0	0	LINK	Breeding line	YES	P1
EUC_VF_272	ESP	0	FITO (Spanish seed company)	Breeding line	YES	P2
EUC_VF_273	ESP	0	FITO	Breeding line	YES	P2
EUC_VF_274	ESP	ESP046	IFAPA	Breeding line	YES	P2
EUC_VF_275	ESP	ESP004	INIA	Breeding line	YES	P2
EUC_VF_276	0	ESP046	IFAPA	Genetic stock	YES	P2
EUC_VF_277	ESP	ESP046	IFAPA	Breeding line	YES	P2
EUC_VF_278	ESP	ESP046	IFAPA	Breeding line	YES	P2
EUC_VF_279	ESP	0	BATLLE (Spanish seed company)	Breeding line	YES	P2
EUC_VF_280	ESP	0	BATLLE	Breeding line	YES	P2
EUC_VF_281	ESP	0	BATLLE	Breeding line	YES	P2
EUC_VF_282	ESP	0	BATLLE	Breeding line	YES	P2
EUC_VF_283	0	ESP046	IFAPA	Genetic stock	YES	P2
EUC_VF_284	0	ESP046	IFAPA	Genetic stock	YES	P2
EUC_VF_285	0	ESP046	IFAPA	Breeding line	NO	-
EUC_VF_286	0	ESP046	IAS-CSIC/IAPA/INIA	Breeding line	YES	P2
EUC_VF_287	0	ESP046	IFAPA	Breeding line	YES	P1
EUC_VF_288	0	ESP046	IFAPA	Breeding line	YES	P2
EUC_VF_289	0	ESP046	IFAPA	Breeding line	YES	P1
EUC_VF_290	IND	ESP046	IFAPA	Breeding line	YES	P2
EUC_VF_291	0	SYR002	ICARDA	Genetic stock	YES	P2
EUC_VF_292	0	SYR002	ICARDA	Breeding line	YES	P2
EUC_VF_293	CHN	SYR002	ICARDA	-	YES	P2
EUC_VF_294	CHN	SYR002	ICARDA	Landrace	YES	P3
EUC_VF_295	CHN	SYR002	ICARDA	Landrace	YES	P3
EUC_VF_296	CHN	SYR002	ICARDA	-	YES	P3
EUC_VF_297	CHN	SYR002	ICARDA	Landrace	YES	P3
EUC_VF_298	CHN	SYR002	ICARDA	Landrace	YES	P2
EUC_VF_299	CHN	SYR002	ICARDA	Landrace	YES	P3
EUC_VF_300	CHN	SYR002	ICARDA	Landrace	YES	P2
EUC_VF_301	CHN	SYR002	ICARDA	Landrace	YES	P3
EUC_VF_302	CHN	SYR002	ICARDA	Landrace	YES	P3
EUC_VF_303	CHN	SYR002	ICARDA	Landrace	YES	P2
EUC_VF_304	0	SYR002	ICARDA	Breeding line	NO	-
EUC_VF_305	0	SYR002	ICARDA	Breeding line	YES	P2
EUC_VF_306	0	SYR002	ICARDA	Breeding line	YES	P2
EUC_VF_307	0	SYR002	ICARDA	Breeding line	YES	P2
EUC_VF_308	0	SYR002	ICARDA	Breeding line	YES	P2
EUC_VF_309	0	SYR002	ICARDA	Breeding line	YES	P2
EUC_VF_310	0	SYR002	ICARDA	Breeding line	YES	P2
EUC_VF_311	0	SYR002	ICARDA	Breeding line	YES	P2
EUC_VF_312	0	SYR002	ICARDA	Breeding line	YES	P3
EUC_VF_313	0	SYR002	ICARDA	Breeding line	YES	P2
EUC_VF_314	0	SYR002	ICARDA	Breeding line	YES	P2
EUC_VF_315	SWE	0	NORDGEN	Breeding line	YES	P1
EUC_VF_316	FIN	0	NORDGEN	Breeding line	YES	P1
EUC_VF_317	SWE	0	NORDGEN	Breeding line	YES	P1
EUC_VF_318	SWE	0	NORDGEN	Breeding line	YES	P1
EUC_VF_319	SWE	0	NORDGEN	Breeding line	YES	P1
EUC_VF_320	SWE	0	NORDGEN	Breeding line	YES	P1
EUC_VF_321	SWE	0	NORDGEN	Breeding line	YES	P1
EUC_VF_322	SWE	0	NORDGEN	Breeding line	YES	P1
EUC_VF_323	SWE	0	NORDGEN	Breeding line	YES	P1
EUC_VF_324	SWE	0	NORDGEN	Breeding line	YES	P1
EUC_VF_325	SWE	0	NORDGEN	Breeding line	YES	P1
EUC_VF_326	SWE	0	NORDGEN	Breeding line	YES	P1
EUC_VF_327	SWE	0	NORDGEN	Breeding line	YES	P1
EUC_VF_328	EST	0	NORDGEN	Breeding line	YES	P1
EUC_VF_329	FIN	0	NORDGEN	Breeding line	YES	P1
EUC_VF_330	0	SYR002	ICARDA	Breeding line	YES	P2
EUC_VF_331	0	SYR002	ICARDA	Breeding line	YES	P2
EUC_VF_332	0	SYR002	ICARDA	Breeding line	YES	P2
EUC_VF_333	0	SYR002	ICARDA	Breeding line	YES	P2
EUC_VF_334	0	SYR002	ICARDA	Breeding line	YES	P2
EUC_VF_335	0	SYR002	ICARDA	Breeding line	NO	-
EUC_VF_336	EGY	SYR002	ICARDA	Breeding line	YES	P2
EUC_VF_337	EGY	SYR002	ICARDA	Breeding line	YES	P2
EUC_VF_338	0	SYR002	ICARDA	Breeding line	YES	P2
EUC_VF_339	0	SYR002	ICARDA	Breeding line	YES	P2
EUC_VF_340	0	SYR002	ICARDA	Breeding line	YES	P2
EUC_VF_341	SWE	0	NORDGEN	Breeding line	YES	P1
EUC_VF_342	0	SYR002	ICARDA	Breeding line	YES	P2
EUC_VF_343	0	SYR002	ICARDA	Breeding line	YES	P2
EUC_VF_344	0	SYR002	ICARDA	Breeding line	YES	P2
EUC_VF_345	0	SYR002	ICARDA	Breeding line	YES	P2
EUC_VF_346	0	SYR002	ICARDA	Breeding line	YES	P2
EUC_VF_347	0	SYR002	ICARDA	Breeding line	YES	P2
EUC_VF_348	0	SYR002	ICARDA	Breeding line	YES	P2
EUC_VF_349	0	SYR002	ICARDA	Breeding line	YES	P2
EUC_VF_350	0	SYR002	ICARDA	Breeding line	YES	P2
EUC_VF_351	0	SYR002	ICARDA	Breeding line	YES	P2
EUC_VF_352	0	SYR002	ICARDA	Breeding line	YES	P2
EUC_VF_353	0	0	BOREAL	Breeding line	YES	P1
EUC_VF_354	0	0	IFVCNS	Breeding line	YES	P1
EUC_VF_355	0	0	IFVCNS	Breeding line	YES	P1
EUC_VF_356	0	0	IFVCNS	Breeding line	YES	P1
EUC_VF_357	0	0	IFVCNS	Breeding line	YES	P1
EUC_VF_358	0	0	IFVCNS	Breeding line	NO	-
EUC_VF_359	0	0	NPZ	Breeding line	YES	P1
EUC_VF_360	0	0	NPZ	Breeding line	YES	P1
EUC_VF_361	0	0	NPZ	Breeding line	YES	P1
EUC_VF_362	0	0	NPZ	Breeding line	YES	P1
EUC_VF_363	0	0	NPZ	Breeding line	YES	P1
EUC_VF_364	0	ESP046	IFAPA	Breeding line	YES	P1
EUC_VF_365	NLD	FRA043	INRA	Genetic stock	YES	P1
EUC_VF_366	ESP	ESP046	IFAPA	Breeding line	YES	P2
EUC_VF_367	0	0	INRA	Breeding line	YES	P1
EUC_VF_368	0	0	INRA	Breeding line	YES	P1
EUC_VF_369	0	0	UGENT	Breeding line	YES	P1
EUC_VF_370	0	0	UGENT	Breeding line	YES	P1
EUC_VF_371	0	0	UGENT	Breeding line	YES	P1
EUC_VF_372	0	0	UGENT	Breeding line	YES	P1
EUC_VF_373	0	0	UGENT	Breeding line	YES	P1
EUC_VF_374	0	0	UGENT	Breeding line	YES	P1
EUC_VF_375	0	0	UGENT	Breeding line	YES	P1
EUC_VF_376	0	0	UGENT	Breeding line	YES	P1
EUC_VF_377	0	0	UGENT	Breeding line	YES	P1
EUC_VF_378	0	0	UGENT	Breeding line	YES	P1
EUC_VF_379	AUT	FRA043	INRA	Genetic stock	YES	P1
EUC_VF_380	GBR	FRA043	INRA	Genetic stock	YES	P1
EUC_VF_381	0	ESP046	IFAPA	Genetic stock	YES	P2
EUC_VF_382	0	ESP046	IFAPA	Breeding line	YES	P1
EUC_VF_383	GRC	FRA043	INRA	Genetic stock	YES	P1
EUC_VF_384	EGY	0	ICARDA	Genetic stock	YES	P2
EUC_VF_385	0	0	Agrovegetal	Breeding line	NO	-
EUC_VF_386	0	0	Agrovegetal	Breeding line	NO	-
EUC_VF_387	0	0	Agrovegetal	Breeding line	NO	-
EUC_VF_388	0	0	Agrovegetal	Breeding line	NO	-
EUC_VF_389	0	0	Agrovegetal	Breeding line	NO	-
EUC_VF_390	0	0	Agrovegetal	Breeding line	NO	-
EUC_VF_391	ESP	ESP046	IFAPA	Breeding line	NO	-
EUC_VF_392	0	0	IFAPA	Breeding line	NO	-
EUC_VF_393	0	0	IFAPA	Genetic stock	NO	-
EUC_VF_394	0	0	IFAPA	Genetic stock	NO	-
EUC_VF_395	ESP	ESP046	IFAPA	Breeding line	NO	-
EUC_VF_396	ESP	ESP046	IFAPA	Breeding line	NO	-
EUC_VF_397	0	0	IFAPA	Breeding line	NO	-
EUC_VF_398	ESP	ESP046	IFAPA	Breeding line	NO	-
EUC_VF_399	ESP	ESP046	IFAPA	Breeding line	NO	-
EUC_VF_400	ESP	ESP046	IFAPA	Breeding line	NO	-
a: Country of origin in which the sample was originally collected.
b: Breeding institute code that has bred the material.
c: Breeding institute name that bred the material.
d: Biological status of accession.
