# Supplementary material for: Genome-wide association study for yield-related traits in faba bean (Vicia faba L.)
Source: Front Plant Sci. 2024 Mar 13;15:1328690. doi: 10.3389/fpls.2024.1328690 (PMC10965552; doi:10.3389/fpls.2024.1328690)
Supplement: Supplementary file 2 [file Table_2.xlsx]

## Sheet: Supplementary Table S3
Supplementary Table S2. Linkage disequilibrium along the six faba bean chromosomes and the whole genome.
Chromosome	LD_max	LD_decay	bp
Chr1S	0.1255	0.0627	151870
Chr1L	0.1399	0.0699	151840
Chr2	0.1322	0.0661	126580
Chr3	0.1247	0.0623	139210
Chr4	0.1325	0.0662	151870
Chr5	0.1339	0.0669	126580
Chr6	0.1273	0.0636	139120
Whole	0.13126	0.0656	139230
