# Supplementary material for: Genome-wide association study for yield-related traits in faba bean (Vicia faba L.)
Source: Front Plant Sci. 2024 Mar 13;15:1328690. doi: 10.3389/fpls.2024.1328690 (PMC10965552; doi:10.3389/fpls.2024.1328690)
Supplement: Supplementary file 3 [file Table_3.xlsx]

## Sheet: Supplementary Table S2
Supplementary Table S3. Genetic correlation between traits in each environment based on the covariance matrix estimated with a multi-trait model.
	H_Seed_weight.Global.Global	H_Seed_weight.Serbia.2020	H_Seed_weight.Spain.2019	H_Seed_weight.Spain.2020	H_Seed_weight.Spain.Global	H_Seed_weight.UK.2019	Plot_yield.Global.Global	Plot_yield.Serbia.2020	Plot_yield.Spain.2019	Plot_yield.Spain.2020	Plot_yield.Spain.Global	Plot_yield.UK.2019	Pods_plant.Global.Global	Pods_plant.Serbia.2020	Pods_plant.Spain.2019	Pods_plant.Spain.2020	Pods_plant.Spain.Global	Seeds_plant.Global.Global	Seeds_plant.Serbia.2020	Seeds_plant.Spain.2019	Seeds_plant.Spain.2020	Seeds_plant.Spain.Global	Seeds_pod.Global.Global	Seeds_pod.Serbia.2020	Seeds_pod.Spain.2019	Seeds_pod.Spain.2020	Seeds_pod.Spain.Global	Seeds_pod.UK.2019	Shattering.Spain.2019
H_Seed_weight.Global.Global	NA	0.981572	0.936508	0.99999	0.962937	0.722811	0.337528	0.37181	0.31768	0.215375	0.298725	0.00294976	-0.560564	-0.223351	-0.697722	-0.439911	-0.598925	-0.491273	-0.150562	-0.466097	-0.451392	-0.515567	0.124981	0.229843	0.0570584	0.102059	0.0824633	0.0749803	-0.0470212
H_Seed_weight.Serbia.2020	NA	NA	0.928489	0.943504	0.937449	0.722232	0.349337	0.496269	0.195826	0.198381	0.217833	-0.0243443	-0.497672	-0.262739	-0.663801	-0.402695	-0.544356	-0.356408	-0.223795	-0.282205	-0.398431	-0.369588	0.17439	0.249607	0.207337	0.165573	0.201906	0.0239431	0.0151803
H_Seed_weight.Spain.2019	NA	NA	NA	0.950361	0.990056	0.525067	0.348364	0.435541	0.408033	0.244969	0.351191	-0.111679	-0.518587	-0.22582	-0.615263	-0.453369	-0.558477	-0.493965	-0.192249	-0.491747	-0.45032	-0.518594	0.142745	0.269152	-0.0392697	0.199554	0.0898043	0.0845019	-0.0409807
H_Seed_weight.Spain.2020	NA	NA	NA	NA	0.987337	0.540449	0.297113	0.244024	0.233954	0.295583	0.296484	-0.0955526	-0.54528	-0.23831	-0.779965	-0.335015	-0.569248	-0.414543	-0.219634	-0.458732	-0.336699	-0.437966	0.125363	0.195311	0.13487	0.0861489	0.100741	0.0303271	-0.0135557
H_Seed_weight.Spain.Global	NA	NA	NA	NA	NA	0.541096	0.330332	0.335243	0.305967	0.272437	0.335796	-0.0857022	-0.535313	-0.224518	-0.685321	-0.412375	-0.567397	-0.471388	-0.154536	-0.491001	-0.412597	-0.498872	0.144227	0.242657	0.0328755	0.172609	0.105032	0.0661628	-0.0132114
H_Seed_weight.UK.2019	NA	NA	NA	NA	NA	NA	0.226082	0.323949	0.249808	0.0478387	0.155731	0.203742	-0.547153	-0.133787	-0.809445	-0.45546	-0.639706	-0.439528	-0.0794139	-0.442305	-0.447174	-0.488304	0.0594306	0.139602	0.0728813	-0.0373544	0.0321544	0.0675964	-0.0824331
Plot_yield.Global.Global	NA	NA	NA	NA	NA	NA	NA	0.71949	0.901908	0.836991	0.97386	0.275094	0.13037	0.296325	-0.0516832	0.097883	0.0649661	0.361844	0.345106	0.30153	0.261591	0.330174	0.301593	0.334126	0.327442	0.194003	0.264893	0.164209	-0.244049
Plot_yield.Serbia.2020	NA	NA	NA	NA	NA	NA	NA	NA	0.611306	0.494455	0.576006	0.129328	0.119516	0.33877	-0.162323	0.0715168	-0.00569894	0.288476	0.493684	0.0918922	0.211896	0.176132	0.318421	0.448636	0.362786	0.266985	0.323226	0.113879	0.0845133
Plot_yield.Spain.2019	NA	NA	NA	NA	NA	NA	NA	NA	NA	0.497072	0.831101	0.205474	0.0905967	0.159785	-0.00936929	0.0319673	0.0527068	0.278076	0.196263	0.309576	0.137061	0.27459	0.295435	0.24461	0.316167	0.167292	0.280077	0.178222	-0.267694
Plot_yield.Spain.2020	NA	NA	NA	NA	NA	NA	NA	NA	NA	NA	0.890145	-0.0492197	0.114747	0.212669	-0.0481398	0.153756	0.103698	0.295618	0.214858	0.207474	0.330285	0.303754	0.163303	0.234735	0.203068	0.133885	0.150881	0.0136632	-0.25102
Plot_yield.Spain.Global	NA	NA	NA	NA	NA	NA	NA	NA	NA	NA	NA	0.100806	0.125861	0.188715	-0.0233739	0.11964	0.0978978	0.332781	0.223136	0.273309	0.283162	0.327003	0.253812	0.24933	0.262094	0.195597	0.237399	0.11989	-0.241168
Plot_yield.UK.2019	NA	NA	NA	NA	NA	NA	NA	NA	NA	NA	NA	NA	0.148196	0.330132	-0.0236181	0.11519	0.0333472	0.284411	0.367771	0.262245	0.136386	0.22223	0.231403	0.152047	0.316306	0.06209	0.156555	0.319345	-0.0529477
Pods_plant.Global.Global	NA	NA	NA	NA	NA	NA	NA	NA	NA	NA	NA	NA	NA	0.819477	0.84864	0.918029	0.961857	0.826625	0.749599	0.50433	0.928121	0.789498	-0.388877	-0.409484	-0.372768	-0.2553	-0.369364	-0.310965	-0.0246658
Pods_plant.Serbia.2020	NA	NA	NA	NA	NA	NA	NA	NA	NA	NA	NA	NA	NA	NA	0.538997	0.686264	0.640885	0.720867	0.919584	0.430782	0.684553	0.580877	-0.0404414	-0.116227	-0.0172779	-0.0373923	-0.0318204	-0.0395183	0.25063
Pods_plant.Spain.2019	NA	NA	NA	NA	NA	NA	NA	NA	NA	NA	NA	NA	NA	NA	NA	0.644704	0.864284	0.714123	0.532532	0.535679	0.763465	0.729378	-0.33468	-0.358037	-0.424594	-0.199012	-0.340364	-0.237329	-0.132946
Pods_plant.Spain.2020	NA	NA	NA	NA	NA	NA	NA	NA	NA	NA	NA	NA	NA	NA	NA	NA	0.939227	0.68965	0.598905	0.412164	0.904171	0.696428	-0.443298	-0.457721	-0.364204	-0.330698	-0.413742	-0.427642	-0.0959878
Pods_plant.Spain.Global	NA	NA	NA	NA	NA	NA	NA	NA	NA	NA	NA	NA	NA	NA	NA	NA	NA	0.787645	0.591016	0.476765	0.925872	0.800101	-0.446215	-0.445039	-0.443987	-0.310754	-0.432703	-0.375488	-0.111705
Seeds_plant.Global.Global	NA	NA	NA	NA	NA	NA	NA	NA	NA	NA	NA	NA	NA	NA	NA	NA	NA	NA	0.811842	0.912038	0.926126	0.978008	0.0588373	-0.0573297	0.0440506	0.110043	0.0624857	0.114499	-0.231731
Seeds_plant.Serbia.2020	NA	NA	NA	NA	NA	NA	NA	NA	NA	NA	NA	NA	NA	NA	NA	NA	NA	NA	NA	0.571493	0.681965	0.660489	0.203683	0.112871	0.215553	0.214014	0.228159	0.238669	0.216123
Seeds_plant.Spain.2019	NA	NA	NA	NA	NA	NA	NA	NA	NA	NA	NA	NA	NA	NA	NA	NA	NA	NA	NA	NA	0.776896	0.93695	0.168814	0.0151391	0.240989	0.116567	0.189525	0.243786	-0.497291
Seeds_plant.Spain.2020	NA	NA	NA	NA	NA	NA	NA	NA	NA	NA	NA	NA	NA	NA	NA	NA	NA	NA	NA	NA	NA	0.94741	-0.109806	-0.168081	-0.0922018	0.0495546	-0.0828283	-0.108773	-0.272313
Seeds_plant.Spain.Global	NA	NA	NA	NA	NA	NA	NA	NA	NA	NA	NA	NA	NA	NA	NA	NA	NA	NA	NA	NA	NA	NA	0.0103335	-0.105121	0.0306565	0.0722744	0.0311161	0.0573794	-0.383062
Seeds_pod.Global.Global	NA	NA	NA	NA	NA	NA	NA	NA	NA	NA	NA	NA	NA	NA	NA	NA	NA	NA	NA	NA	NA	NA	NA	0.876971	NA	0.95488	NA	0.914777	-0.269994
Seeds_pod.Serbia.2020	NA	NA	NA	NA	NA	NA	NA	NA	NA	NA	NA	NA	NA	NA	NA	NA	NA	NA	NA	NA	NA	NA	NA	NA	0.998668	0.742954	0.820574	0.776202	-0.133668
Seeds_pod.Spain.2019	NA	NA	NA	NA	NA	NA	NA	NA	NA	NA	NA	NA	NA	NA	NA	NA	NA	NA	NA	NA	NA	NA	NA	NA	NA	NA	NA	0.879883	-0.318117
Seeds_pod.Spain.2020	NA	NA	NA	NA	NA	NA	NA	NA	NA	NA	NA	NA	NA	NA	NA	NA	NA	NA	NA	NA	NA	NA	NA	NA	NA	NA	NA	0.798533	-0.326077
Seeds_pod.Spain.Global	NA	NA	NA	NA	NA	NA	NA	NA	NA	NA	NA	NA	NA	NA	NA	NA	NA	NA	NA	NA	NA	NA	NA	NA	NA	NA	NA	0.851317	-0.317638
Seeds_pod.UK.2019	NA	NA	NA	NA	NA	NA	NA	NA	NA	NA	NA	NA	NA	NA	NA	NA	NA	NA	NA	NA	NA	NA	NA	NA	NA	NA	NA	NA	-0.241048
Shattering.Spain.2019	NA	NA	NA	NA	NA	NA	NA	NA	NA	NA	NA	NA	NA	NA	NA	NA	NA	NA	NA	NA	NA	NA	NA	NA	NA	NA	NA	NA	NA
