# Supplementary material for: Genome-wide association study for yield-related traits in faba bean (Vicia faba L.)
Source: Front Plant Sci. 2024 Mar 13;15:1328690. doi: 10.3389/fpls.2024.1328690 (PMC10965552; doi:10.3389/fpls.2024.1328690)
Supplement: Supplementary file 4 [file Table_4.xlsx]

## Sheet: Hoja1
Supplementary Table S4. Significant marker trait associations (MTAs) detected in at least two environments (stable) or associated with multiple traits (pleiotropic).
MTAs repeated	Chromosome	Stable MTAs	Pleiotropic MTAs
AX-181439008	Vf1L	PP* (Spain.2020)
		PP (Global)
AX-181460360	Vf1L	PP (Spain.2020)	SPL (Spain.2020)
AX-416789762	Vf1L	HSW (UK.2019)
		HSW (Global)
AX-416724190	Vf3	SP (Spain.2019)
		SP (Spain.Global)
		SP (Global)
AX-181205104	Vf3	SH (Spain.2019)	SPL (Spain.2019)
AX-416783339	Vf4	PP (Spain.2020)
		PP (Global)
AX-416788562	Vf4	PP (Spain.Global)	SPL (Spain.2020)
AX-416765420	Vf4	PP (Spain.2019)
		PP (Spain.Global)
		PP (Global)
AX-416724626	Vf5	PP (Serbia.2020)	SPL (Serbia.2020)
AX-181163860	Vf5	PP (Spain.Global)
		PP (Global)
AX-416822980	Vf6	PP (Spain.2019)
		PP (Spain.Global)
AX-416730393	Vf6	PP (Spain.2019)	SPL (Serbia.2020)
		PP (Serbia.2020)
*PP (pods per plant); SPL (seeds per plant); HSW (hundred seeds weight); SP (seeds per pod); SH (shattering)
