# Supplementary material for: Genome-wide association study for yield-related traits in faba bean (Vicia faba L.)
Source: Front Plant Sci. 2024 Mar 13;15:1328690. doi: 10.3389/fpls.2024.1328690 (PMC10965552; doi:10.3389/fpls.2024.1328690)
Supplement: Supplementary file 5 [file Table_5.xlsx]

## Sheet: Supplementary Table S5
Supplementary Table S5. List of QTL detected in this study. Physical map position on faba bean reference genome of the MTAs detected.
Name_QTL	Axiom_Vfaba ID	Chromosome	Start (bp)	End (bp)	Mb distance	MTA Type
SP_Global	AX_416736976	Vf0	NA	NA
SPL_Spain.2019	AX_416783780	Vf0	NA	NA
HSW_Serbia.2020	AX_181497672	Vf1L	208528682	208528682
SP_UK.2019	AX_181166098	Vf1L	217468747	217468747
PY_UK.2019	AX_416786350	Vf1L	311827609	311827609
PP_Spain.2020	AX_416775893	Vf1L	326603448	326603448
PP_Global	AX_181439008	Vf1L	565912857	565912857	0	Stable
PP_Spain.2020	AX_181439008	Vf1L	565912857	565912857
PY_UK.2019	AX_416740534	Vf1L	717645131	717645131
SH_Spain.2019	AX_416817919	Vf1L	784147405	784147405
PP_Spain.2019	AX_416799595	Vf1L	845277884	845277884
SPL_Spain.2020	AX_181204824	Vf1L	932599778	932599778
PP_Spain.2020	AX_416733063	Vf1L	962468626	962468626
SP_UK.2019	AX_416741800	Vf1L	1216809191	1216809191
HSW_Global	AX_181197475	Vf1L	1228172230	1228172230
PP_Spain.2020	AX_181460360	Vf1L	1293816391	1293816391	0	Pleiotropic
SPL_Spain.2020	AX_181460360	Vf1L	1293816391	1293816391
SH_Spain.2019	AX_181188996	Vf1L	1532296024	1532296024
HSW_Global	AX_181483657	Vf1L	1535424138	1535424138
SP_Spain.2019	AX_416759496	Vf1L	1552075503	1552075503
HSW_Global	AX_416789762	Vf1L	1794741660	1794741660	0	Stable
HSW_UK.2019	AX_416789762	Vf1L	1794741660	1794741660
PP_Spain.2020	AX_416812479	Vf1S	58250361	58250361
PP_Serbia.2020	AX_416793421	Vf1S	109875543	109875543
SP_UK.2019	AX_181489146	Vf1S	257449213	257449213
PY_Spain.2019	AX_181494841	Vf1S	283765893	283765893
SP_UK.2019	AX_416778732	Vf1S	425214572	425214572
PP_Serbia.2020	AX_416763724	Vf1S	448583340	448583340
SP_Spain.2019	AX_416790750	Vf1S	448586477	448586477
PP_Serbia.2020	AX_416748507	Vf1S	520329377	520329377
PY_Spain.2019	AX_416760651	Vf1S	608196450	608196450
PP_Spain.2019	AX_181163476	Vf1S	613838433	613838433
PP_Spain.2020	AX_416760647	Vf1S	845960694	845960694
HSW_Global	AX_416813674	Vf1S	1456736283	1456736283
SPL_Serbia.2020	AX_416752104	Vf1S	1513916455	1513916455
SP_UK.2019	AX_416732455	Vf1S	NA	NA
PY_Spain.2019	AX_416824665	Vf1S	NA	NA
SPL_Spain.2019	AX_181148593	Vf2	5401590	5401590
SPL_Spain.2019	AX_416757363	Vf2	49209500	49209500
SH_Spain.2019	AX_181148136	Vf2	275324238	275324238
PP_Spain.Global	AX_416772251	Vf2	496105062	496105062
SPL_Serbia.2020	AX_416817126	Vf2	526930567	526930567
PY_Spain.2019	AX_416744497	Vf2	559543374	559543374
PY_UK.2019	AX_416803636	Vf2	771264815	771264815
SP_UK.2019	AX_181438122	Vf2	805517698	805517698
SP_Spain.2019	AX_416729362	Vf2	1514147967	1514147967
PP_Spain.Global	AX_181497612	Vf2	1522272403	1522272403
HSW_Global	AX_181187483	Vf2	1682638665	1682638665
PY_UK.2019	AX_416749659	Vf2	1701486211	1701486211
PY_UK.2019	AX_181456171	Vf3	11599192	11599192
PY_Spain.2019	AX_416801028	Vf3	214027123	214027123
SP_Global	AX_416724190	Vf3	224869507	224869507	0	Stable
SP_Spain.2019	AX_416724190	Vf3	224869507	224869507
SP_Spain.Global	AX_416724190	Vf3	224869507	224869507
SPL_Serbia.2020	AX_416778114	Vf3	496722591	496722591
SP_Spain.2019	AX_181203726	Vf3	497591014	497591014
SH_Spain.2019	AX_416735297	Vf3	521127321	521127321
SH_Spain.2019	AX_181205104	Vf3	783901021	783901021	0	Pleiotropic
SPL_Spain.2019	AX_181205104	Vf3	783901021	783901021
HSW_Global	AX_416816053	Vf3	1186331831	1186331831
SPL_Spain.2020	AX_416790652	Vf3	1278704957	1278704957
SP_Spain.Global	AX_181149329	Vf3	1362069976	1362069976
PP_Spain.2019	AX_416807594	Vf3	1382474241	1382474241
SP_UK.2019	AX_416816331	Vf3	1414076907	1414076907
SPL_Spain.2020	AX_181147789	Vf3	1514353381	1514353381
PP_Serbia.2020	AX_416754106	Vf3	1628354099	1628354099
HSW_Global	AX_181471800	Vf4	1265564	1265564
SH_Spain.2019	AX_416731109	Vf4	263888594	263888594
SP_UK.2019	AX_181493417	Vf4	271443588	271443588
SH_Spain.2019	AX_416812583	Vf4	588109907	588109907
HSW_Spain.2020	AX_416722650	Vf4	753302051	753302051
PY_UK.2019	AX_181485567	Vf4	843219985	843219985
HSW_Spain.2020	AX_181448659	Vf4	1037977627	1037977627
PY_Spain.2019	AX_181459267	Vf4	1107905874	1107905874
SPL_Spain.2020	AX_416761617	Vf4	1243543870	1243543870
PY_Spain.2019	AX_416814439	Vf4	1244982916	1244982916
PP_Global	AX_416783339	Vf4	1251999988	1251999988	0	Stable
PP_Spain.2020	AX_416783339	Vf4	1251999988	1251999988
PP_Spain.Global	AX_416788562	Vf4	1398779757	1398779757	0	Pleiotropic
SPL_Spain.2020	AX_416788562	Vf4	1398779757	1398779757
SPL_Spain.2019	AX_416739501	Vf4	1468784639	1468784639
SP_Spain.2019	AX_416740100	Vf4	1515507519	1515507519
SP_Spain.2019	AX_416765420	Vf4	1515508868	1515508868	0	Stable
PP_Spain.Global	AX_416765420	Vf4	1515508868	1515508868
PP_Global	AX_416765420	Vf4	1515508868	1515508868
PP_Spain.Global	AX-181189847	Vf4	1577667588	1577667588
PP_Serbia.2020	AX_416724626	Vf5	26555902	26555902	0	Pleiotropic
SPL_Serbia.2020	AX_416724626	Vf5	26555902	26555902
PP_Global	AX_181163860	Vf5	180536729	180536729	0	Stable
PP_Spain.Global	AX_181163860	Vf5	180536729	180536729
PY_UK.2019	AX_181440082	Vf5	253029557	253029557
SP_Spain.2019	AX_181153939	Vf5	341511785	341511785
SPL_Spain.2020	AX_416794410	Vf5	362398445	362398445
SPL_Spain.2019	AX_416745161	Vf5	521437878	521437878
HSW_Serbia.2020	AX_416792429	Vf5	525121173	525121173
PP_Serbia.2020	AX_416739028	Vf5	660787658	660787658
PP_Spain.Global	AX_416777278	Vf5	777563592	777563592
HSW_Spain.2020	AX_416816211	Vf5	1258643379	1258643379
HSW_Global	AX_416761691	Vf5	NA	NA
PY_UK.2019	AX_416739576	Vf6	266879107	266879107
HSW_Spain.2020	AX_416773275	Vf6	300549115	300549115
SPL_Serbia.2020	AX_181493754	Vf6	319909435	319909435
SPL_Serbia.2020	AX_181204029	Vf6	804288211	804288211
SPL_Spain.2019	AX_181186344	Vf6	961686810	961686810
PP_Spain.2019	AX_416822980	Vf6	1103347508	1103347508	0	Stable
PP_Spain.Global	AX_416822980	Vf6	1103347508	1103347508
PY_Spain.2019	AX_416751279	Vf6	1511382245	1511382245
PP_Serbia.2020	AX_416730393	Vf6	1514062565	1514062565	0	Pleiotropic
PP_Spain.2019	AX_416730393	Vf6	1514062565	1514062565		and stable
SPL_Serbia.2020	AX_416730393	Vf6	1514062565	1514062565
SH_Spain.2019	AX_416745732	Vf6	NA	NA
SPL_Spain.2020	AX_416781866	Vf6	NA	NA
