# Supplementary material for: Genome-wide association study for yield-related traits in faba bean (Vicia faba L.)
Source: Front Plant Sci. 2024 Mar 13;15:1328690. doi: 10.3389/fpls.2024.1328690 (PMC10965552; doi:10.3389/fpls.2024.1328690)
Supplement: Supplementary file 6 [file Table_6.xlsx]

## Sheet: Hoja1
Supplementary Table S6. Nucleotide sequence of each significant SNP identified in the study
Affymetrix_ID	5'- 3' nucleotide sequence
AX-416736976	GACATGTTTAAGTACATGGCAATATCTGATACAAG[A/G]CAAAGAAGCATGCCAGCAATGAAAGATCGACTAAC
AX-416783780	ACAGACACTTCTGAAAAAAAGATACGTTTGTGTCA[A/G]TATTGCTGTCCAAAACCGACACTTTTATTACGTTT
AX-181497672	TGTTTTATCTGTGAGTTTGAATATCTAATTCAGAA[A/G]GCAAAAGAAGGGAATTCTCCACTTTCTCCAATTGG
AX-181166098	GTCTCGTTGGTCGCTTCCTCTTCAAAACAGCATCG[C/T]TCTGAGAAGTAGAGTTTGTTGAGGATGAAGATGAG
AX-416786350	TCTTCTTCAATGGAAACTCCACAACCACAGCCACA[A/T]CCACATCCTCCTCTCTACTTCGATCAAAAATGGAA
AX-416775893	AGCTCATTTGATTGTTCACTCTTGAAGTGTGTGTC[A/G]GTAACAATCTGAGCCCTTCCTTGCAAACTTGCACT
AX-181439008	AATTGGATCAATCTTGAAGCGCAGCAAAGAAGCGT[C/G]TTTGATTCAGAAGCTCACAGGGAGAAGCAAAACGA
AX-416740534	AAGGGCATTGACCACGTGGGCTAAATGGATTGACA[A/G]CAATGTTGATGCAAATCGAACACATGTTTTCTTCA
AX-416817919	AGTAGTACGACTCCAAAACTGTATACGTCACTTTT[C/T]GATGTAAGATGACCTGCCAGTATCACACAAGAGTA
AX-416799595	ACGGCTGTGTCTGATGCTTCGCCGCCACAGCATCC[A/G]ACTGATGAAGGACTACTTGGAGACATTGTACCCCG
AX-181204824	ATGGCTCTTAATGTGCCCATGGGCATGTGGAGGGA[A/G]CATACCGTAAAATTCTCAGTGTCTTGGTTTGTAGC
AX-416733063	GGACTTCGTACTACAACTGTGCGGAAGCTATTGCC[C/T]GAATCTTGGGGTTTTCTTTGCCCTGTACACACACC
AX-416741800	ATACGAAAGTGAGATTTCTTCGGCGAAACAACTTG[A/G]TTACCTTCACAGTGCTATTCGCTGGGGCGCAGATT
AX-181197475	AAGATGAGAGCAGAAACACGAGATCCAAAAGAGTT[A/G]CCAGATAGCCGGTTTTGCGATCCCCGGCTACGCAT
AX-181460360	GCTGCTACTGCTGTTGCTTCTGCTACTATGACACC[A/G]TTGAATGTTGAAGCCCCATCCAACAAGCTTCTTGA
AX-181188996	GACTTGTATCCTTGCTGATAGTGCATGTCATCATC[A/C]GGACCCCCACTTTGACTGAGCATGTCTTGACTCTT
AX-181483657	AGGATCAGCTTCAACTGGCCTTCCTAACGAACCGG[A/C]CAACGCTTCAATGAAGTGCCTTCTAACATCAATTA
AX-416759496	CGACACCACCGCTGAATTGTCCTAATGATCTGCAT[C/G]TCTGCGCCGCTCTATTGCAAGATTTGGTGAACATT
AX-416789762	GATCAGGTCAAGCATATGGTGGCAACAGCATCAAT[A/G]AGATAGAGATGGTCATGAAGCAATTAATTTTGTTT
AX-416812479	TAACTGTCTCCGAAGCAACACTCCAAAACTCTCGG[G/T]TACACCCTTCCTTGAAATGCAACGGCACTGTCCTT
AX-416793421	GAGGAGGGTGCTCGACGTGGTCCCTCTATGATGCC[C/T]GGTGGTTCTATCGAGGCATACAAATACATTGAAGA
AX-181489146	AGAGTTCTCGTCCGACTTGGCTATGTCTAATTTTC[A/T]TTTAGCAACTGAAGATGAACATCGGCCGATCAGTG
AX-181494841	CTACATGTGCTGTTAGGAAACTGCTGAACAATACC[A/G]GCTGCTGTCCGAGACATCGACACTTTTAAGACCTT
AX-416778732	TGATATGATTACCCCCGGCGTCGATGTTCACGGCC[A/T]GCCTATCGATCCGCGTAGGATTCAAGATCACTTTG
AX-416763724	AAATGAACAAAAGAAGCCAAACACACCTCCCATAG[A/G]TACAATGAATCGCAAAAGGAAAATTCTCGACGAAA
AX-416790750	ACAATCATCCATTAGGCCGTCTTGATCATTGGAAC[A/T]TAACATGGGAATGGCAAAAAGGAGAATTCATTAAC
AX-416748507	CTTCAGGAGAGAAATCAGTGAAGGAAGAAGCATTG[C/G]AGACGTTGAAAGCAATGGGGTCTGCTTCAATAGAG
AX-416760651	GACGAAGAAGAAAGCAAGAGAAGACGAAGACCCAG[A/G]TTCAACAAACCCAGTAACCATTGAACGCAAGAGAC
AX-181163476	AGAGAAGACGCTTTGGGTCCATCGGCAGCTGCACC[C/T]CCTTTCGATCCTTTCTTTGCTTTACCAGTCGCATA
AX-416760647	GCTAGGCTTGATGCTTGTAATCTAAAGATGAATAT[C/G]CTAAAAGGAGATTTTAAGGAAAAAGCAATAGTTCA
AX-416813674	ACCTTTTCGTCACGGAGGTGAGTTTTCTGGCCATT[A/G]CATGTTTAGGTCGTCTTCTCCTTTCTCTTCCTTCT
AX-416752104	CCGCTCTCCATATCCGACGAGGCACTCGAGTCACG[A/G]GGCTTCATTCTCCGGCGAACCGCGGAGGGGCTAAA
AX-416732455	ATTAAAGATGTTGATCACCACACAGTCTCCATTTG[A/G]TTTCAATTTAAATAACAAGTTCAGTATCTTAAAAC
AX-416824665	GACACATTGGTGCAGCAGTTAAATAAAACTTTTTT[C/G]TAGAATCTGAATTATAATGATCATGTAGCTTTCTA
AX-181148593	AATAATCACAAGCAAATGCAAAGGACCTAAGTATC[C/T]ACCTAAGCCATGTTGTGGAGCATTTAAAGAGTTTG
AX-416757363	TGGAAATCAACAGCATAATGTGTGGAACCATCCAA[A/G]CTATCACCCTTCTCCACCTCAGTCTATGAACTATT
AX-181148136	CATTCCCCAGCTTCTCTTCCTATCTTGAATCCACC[A/G]ACCGGTTTTCCTGCCTGCATAGCACCTCGAGTAAC
AX-416772251	TAAGAGAATGAAAGAGGAAGATAACAAGATGCACT[C/T]CTTTTGGACCTCACACAATATTCCTTCTTCTGATT
AX-416817126	AGGAGCGGTTTGGCAAGTCTTCTACCAGGAGCATC[A/G]GCTTCACTATGATATCCAACGCACCTATAACAGAG
AX-416744497	CAAATCGCACCACAAACGTAAACCTTTATTTCAGA[C/T]CCCACATTGTTAAAAGCAAAAGTTGTTTCATCTTA
AX-416803636	ATCACAGAAAAGAGCGACGTGTACAGTTACGGTGT[C/T]GTGCTTCTCGAGATGTTAACTGGAATGGAACCAAC
AX-181438122	CGAGCTACTGGAATTAGAATAAAGGTCGTAGACAT[G/T]TAGGGTTTCGTTGAGAACGGAATCGAATTGGGGCT
AX-416729362	ACCGTTGCTAGGGATTTTACTTATATAGATGATAT[C/T]GTGAGAGGGTGTTTAGGTGCTTTGGATACTGCCGA
AX-181497612	AAGCATCCAGATGCTGCGGTACCTCCTCTCGACTA[C/T]ACACTCCGAAAAATTACAGAGCCTGAGACCGACCT
AX-181187483	AGCATTGAGTCGTTAATATTGTAATGACCAGAGAG[A/G]TTAACCTTGCGGAGATTAGGAAGGTTCAAAGCCAT
AX-416749659	CAAGGCGCAGCTGCAGAGGGAATGAAATTAAGAGA[C/T]TATATTTGGCGTGGACATGATCCTACATCTGTTGC
AX-181456171	GATCTAGGATTCGGATTCAGTTACGATGAGATTCC[A/T]GAACTATGCAACACTCTCCCAGCATTGGAGTTATG
AX-416801028	ATTTAAAGATGAATCAAAGAAAAAGTGTTGTTGTT[C/G]TTGTTGGAGAGTGTGTGACTAATCTTGAAGGTGTA
AX-416778114	GTACCTTTCATTTTGGCCCAATTTTGTTTTCATCT[A/C]TGTCAATGGATAATAATTCTACTTCTCACAACAAT
AX-181203726	ATCAAGCGTTACAGGATATGTATGTCTGTCATTGC[C/T]GGTACTCAGGACAATCCTATCATATAACTCTGTGT
AX-416735297	TCAAAGCCTCTACGTTCAATTCTGAAAATGGATTC[C/T]GATCTCAAGGACAAATTTAATTCAATTTGTTAA
AX-181205104	AGAATCAAGAAGTTACGTATACGGTGGAAAAGACA[A/G]AGAATGGTCCAAAACCTCTTCTTCTTCCGTTTCTA
AX-416816053	TTAGACATGAACTCATACCTCATCATCCTCCTCTT[C/G]TTCAGTTTCTATCAAGTTCTCATCATCATCTTCAG
AX-416790652	CAAGAACAAGAACGAGCTCTGCCACTGCACAAGCA[A/G]ATTTGCGAGGGAAACGTCCAATGCTATCTTCATGA
AX-181149329	CCCAATCTCACACACCCACGTCTTTCTCACCATTC[C/G]CTCTTCATGTTCCGTCCTCCTTCTCTCACCTCATG
AX-416807594	CAAATCCAGCTCTACGCGAACGACTCATACAGGTT[C/T]TATTCAAAGATGGTCTTTTCCAATGGAAGCGGCTT
AX-416816331	ACAATTTGTATCACTCAAAACTTTGAAGCACACTT[C/T]TCCTTTGGCCGCAGCGTATTTACTTTACATGGTAT
AX-181147789	GGTTTTGCGCCGCTGGCAGTAGGAGCGGATGTTCC[A/G]ACGGCAGTTAGAGAATTTTCTAGAACACTTTTCAA
AX-416754106	ACCGGTTTCGTTCTTCAAACCGGCGAATCAACCAC[C/G]GTAACCGCTCCAACCTCCTGGGGCGGTCGTTTCTG
AX-416724190	CTCTCACGCTCCTCCTCCTGCAGCTTCAACGAGAT[A/T]CCACGAACGGGTCCCTTCTGAATCCTCTTCATGAG
AX-181471800	ATGGTGCAAAAGAAAGGAAACCAGTTTGTAGTGAA[C/T]GGGCAACCCTTTTACGTAAACGGATTCAACACATA
AX-416731109	TCAAACCCTTATGAATCAAGAAGTTCAGTTGGAGA[A/G]TTACATGAACTTTGTAAACCTTTCTTCCTCAAATC
AX-181493417	GTATCAAAAGGGAGATGAACTTGGAGACTCAGATT[G/T]CTGGTACACGAGTCAGTTTCTGGCCTTGCATGGAG
AX-416812583	ACGATCCACCACCACCACAACAGCCACCTCCAATT[C/T]ATCAGAGCGACACGCTCCTTTAGGTTTATTCGACT
AX-416722650	AACGAATTACCGATCAGAGATCCGAGAATCAGAAC[A/G]CAACAGATCGATCCAAAATGGCTCCATTCAGTGGC
AX-181485567	AATTTACATCACCGGATGCAACTACCACCAGAGAA[C/T]TATTTGAAGGGTCAGATCCGTCCATGTGACCAGAG
AX-181448659	AGAGGGCCTTGAATCTGAGCAAAATGCTTTGAATT[C/T]CATTGCTGCTAAATCCTGTGGCTCTCTTAGGGATG
AX-181459267	AAGACAAAGGATAATGTCTTTGTCAATGTTGTTGC[G/T]TCTATTCAATACCGTGCCTTGGCTAACAGTGCCAA
AX-416761617	TCTCTTGTTGTTGGGAAGGCAGGGCCTATGGTGCA[C/T]ACAGGTGCATGTGTGGCATCATTGTTGGGTCAGGG
AX-416814439	GGTGAGAATATGGAGCTGGGGCGTGATTCTGATAC[C/T]GGTGGTCAGGTATTACTTCTGTAACTGTTATTTTT
AX-416783339	ACTAAGGCTGCTGATGTTGGTGCTGATCTTGTTGG[C/T]AAAGTTGAAAGAAACATTCCTGAGGATGATCCAAG
AX-416788562	GCTTCTAAGCTGGTGCCTATGGGTTTTACTAGTGC[C/T]AGTGAGCTCCATGCCCAGCGAGAATCGATTATTCA
AX-416739501	TGTGGATTGGAGGTGTATGTTTGGATGGGAAGAAA[C/T]ACCTCTCTTGATGATAGGAAAAGTGCAAGTGGAGC
AX-416740100	TTGGACCATCAGTCAAATGTCACTGGAAGGAGAAT[A/G]GGCATGGCTGGAAGAACTGGATCTAGTAAGTCTTT
AX-416765420	TGTATATCTCTTCCTGCTGATTTATCTGTTGAGAC[A/G]CCACCAATTTCCTTGTGGCCTGCTTTACCACGTGT
AX-181189847	TGCAGCTTGGGAGTTTGATCATAACTCGAATGTGG[C/T]GGCTGCTCGTGCTTTAATGCAGGAAGGTCTTAGAT
AX-416724626	GAAATGGGAGAGTTTTGAAGGCTGCGAGAGAATGT[C/G]GGACATGAGAGTTTTGAGAAAGGTGTTTCTTTTGT
AX-181163860	GAAGGGCTACATGAATGACCAAATTTAGCTTGTGA[C/T]TCACATGTGTCTGGATCAAATTGAGGTGAATAGAA
AX-181440082	AAAAGTCGGCTAAGAAAAACATCTTGAACAGTAGA[C/T]GAACTACCATCATCTGTACTTGATACAAATTTGGA
AX-181153939	AAGACTGAAAAGGTTATTTCCATGCTTCAAGAAAT[C/G]GCAGATAAAGATGTTATTCTGGACTCCAAATTAAC
AX-416794410	CATTATACCCCTACAAAACAAAGCCGAGATTTCCA[C/T]TTCCAAGGACAAAACAGTCACAAATATAAGAAACC
AX-416745161	TCCACAATATGGAACCAATTGCAGCAAAATATCTC[C/T]AAGCATTCCTTCGACACTCCTCTTTACAGATTCAA
AX-416792429	AGAGAACCGAACAAAAACCACCCACTGGTCAAGCA[C/T]AGAGGCTATTCAGACCCATTTTCCCCCTTTTTCGA
AX-416739028	ACTTCAGATCTTGAAAAAGGTTTTATAAGCTCGAA[A/G]CAAAAGTTTGACCTGGACATGGGAGTATACGGAAA
AX-416777278	TACCACCGGAATCCAAGATCCATTCAGTTATTCAC[A/G]TTTCTAAACTGAAGGCTTTTCATGGTGACCACGAC
AX-416816211	TTCCCGGAGGGAGAGTCCGCCGCCGACGTTTTCGA[C/T]CGCGTTTCGAGTATGTCACGCTTTTCATCTCTTAC
AX-416761691	AAGCTTTCGTGTAATGGGGTGGACCGGGTTCAGCT[C/G]ACGGCTCAATGCGGGTTCATGGGTCGACCCACTTC
AX-416739576	ACCGAAGGCTCGTGGACGATCAGTTTCTTCTGAAA[A/G]GATACAACGTTCTTCACGACGCCAGTCTATTTCTC
AX-416773275	ATGAATTGGTGATGAGTGGGACCATTGAAAATGGA[C/T]GGTTTGGGTGTGGTTGCTTATACATGAAGAAATTG
AX-181493754	ACCAGCAGATACTTCTCCCCCTCCAAGCATTCCCG[C/T]ACTCTTTTCTTCAGCTCATCATCACTTAAGCTAGA
AX-181204029	ATTGTATCTTCAAGTGTCTCTCCTTTAGCCGCAGA[C/T]GAAAACTCTCTAGCATTTTCAGTTGTCAAAACCTC
AX-181186344	GACACTTCACCCGAATGAGAAGAGAGCTTAGAAGA[A/G]CGTTTAGTGAGAATGACCCTTAGATCCCCATGATC
AX-416822980	GGCTTAATCCAATCTGTATTTGAGCTTCAAGATGG[A/G]TCTGGTGTGGTTATTACTGTTGGGAAGTATGTAAC
AX-416751279	TTTGCTCCTCTGACATCTCGAGGATCACAGAACTA[C/T]CGAGCACTCACTGTGCCAGAACTTACACAACAAAT
AX-416730393	TTTGATGGTTATCCCGGCTCTGCAAATGTAAAAAG[G/T]AAGTTGAACAGATTGCTTGGAGTAACTGAATGTGA
AX-416745732	ATAACCGCAAATCCAGAAAATGTAGAATACATCCT[C/G]AAAACAAATTTCAACAACTACCCTAAAGGGAAACA
AX-416781866	GAACCAGAGATCTTGCTTGATGGAGAACATGGTAT[C/T]GACAGAACTTTTGAAGTAGCCCAAAAGGTTTGGGC
