# Supplementary material for: Genome-wide association study for yield-related traits in faba bean (Vicia faba L.)
Source: Front Plant Sci. 2024 Mar 13;15:1328690. doi: 10.3389/fpls.2024.1328690 (PMC10965552; doi:10.3389/fpls.2024.1328690)
Supplement: Supplementary file 7 [file Table_7.xlsx]

## Sheet: Hoja1
Supplementary Table S7. Functional annotatiom including the M. truncatula orthologs, the cluster of orthologous groups (COG) classification and the and corresponding gene ontology (GO) terms.
Trait	Location	Axiom_Vfaba ID	query	seed_ortholog	evalue	score	eggNOG_OGs	max_annot_lvl	COG	COG_category	Description	Preferred_name	GOs	EC	KEGG_ko	KEGG_Pathway	KEGG_Module	KEGG_Reaction	KEGG_rclass	BRITE	KEGG_TC	CAZy	BiGG_Reaction	PFAMs
Shattering	Spain.2019	AX-416812583	Vfaba.Hedin2.R1.4g097400.1	3880.AET03430	2.04e-289	796.0	COG5277@1|root,KOG0676@2759|Eukaryota,37SAA@33090|Viridiplantae,3GGHR@35493|Streptophyta,4JI5E@91835|fabids	35493|Streptophyta	Z	Cytoskeleton	Belongs to the actin family	ARP8	GO:0003674,GO:0005198,GO:0005200,GO:0005575,GO:0005622,GO:0005623,GO:0005634,GO:0006996,GO:0007010,GO:0008150,GO:0009987,GO:0016043,GO:0030029,GO:0043226,GO:0043227,GO:0043229,GO:0043231,GO:0044424,GO:0044464,GO:0071840	-	ko:K16616	-	-	-	-	ko00000,ko04812	-	-	-	Actin,F-box,F-box-like
(SH)		AX-181205104	Vfaba.Hedin2.R1.3g118040.1	3880.AES62123	2.13e-237	660.0	COG0515@1|root,KOG1187@2759|Eukaryota,37M62@33090|Viridiplantae,3G7WT@35493|Streptophyta,4JD8S@91835|fabids	35493|Streptophyta	T	Signal Transduction	lysM domain receptor-like kinase	-	GO:0005575,GO:0006950,GO:0006952,GO:0008150,GO:0009605,GO:0009607,GO:0009617,GO:0016020,GO:0042742,GO:0043207,GO:0050896,GO:0051704,GO:0051707,GO:0098542	2.7.11.1	ko:K04733	ko04010,ko04064,ko04620,ko04621,ko04624,ko04722,ko05133,ko05140,ko05142,ko05145,ko05152,ko05162,ko05164,map04010,map04064,map04620,map04621,map04624,map04722,map05133,map05140,map05142,map05145,map05152,map05162,map05164	M00686	-	-	ko00000,ko00001,ko00002,ko01000,ko01001	-	-	-	Pkinase,Pkinase_Tyr
		AX-416731109	Vfaba.Hedin2.R1.4g045480.1	3880.AES78712	3.37e-136	396.0	28PFA@1|root,2QW38@2759|Eukaryota,37P6B@33090|Viridiplantae,3GGIY@35493|Streptophyta,4JHBF@91835|fabids	35493|Streptophyta	K	Transcription	WRKY transcription factor	WRKY22	GO:0003674,GO:0003700,GO:0006355,GO:0007275,GO:0007568,GO:0008150,GO:0009889,GO:0010033,GO:0010150,GO:0010200,GO:0010243,GO:0010468,GO:0010556,GO:0019219,GO:0019222,GO:0031323,GO:0031326,GO:0032501,GO:0032502,GO:0042221,GO:0042493,GO:0048366,GO:0048367,GO:0048731,GO:0048827,GO:0048856,GO:0050789,GO:0050794,GO:0050896,GO:0051171,GO:0051252,GO:0060255,GO:0065007,GO:0080090,GO:0090693,GO:0099402,GO:…	-	ko:K13425	ko04016,ko04626,map04016,map04626	-	-	-	ko00000,ko00001,ko03000	-	-	-	WRKY
		AX-181188996	Vfaba.Hedin2.R1.1g440520.1	3827.XP_004486563.1	0.0	1096.0	COG5084@1|root,KOG1902@1|root,KOG1040@2759|Eukaryota,KOG1902@2759|Eukaryota,37JPZ@33090|Viridiplantae,3GEJ2@35493|Streptophyta,4JIAS@91835|fabids	35493|Streptophyta	AT	RNA processing and modification / Signal Transduction	Cleavage and polyadenylation specificity factor	-	GO:0002682,GO:0002684,GO:0003674,GO:0003676,GO:0003723,GO:0003729,GO:0003824,GO:0004518,GO:0004519,GO:0004521,GO:0004540,GO:0005488,GO:0005515,GO:0005516,GO:0005575,GO:0005622,GO:0005623,GO:0005634,GO:0005654,GO:0005737,GO:0005847,GO:0005849,GO:0006139,GO:0006378,GO:0006396,GO:0006397,GO:0006725,GO:0006807,GO:0006950,GO:0006979,GO:0008150,GO:0008152,GO:0009966,GO:0009987,GO:0010363,GO:0010467,GO:…	-	ko:K14404	ko03015,ko05164,map03015,map05164	-	-	-	ko00000,ko00001,ko03019,ko03021	-	-	-	YTH
		AX-416745732	Vfaba.Hedin2.R1.6g023600.1	3880.AES88420	4.56e-305	839.0	COG2124@1|root,KOG0157@2759|Eukaryota,37JKU@33090|Viridiplantae,3G8VD@35493|Streptophyta,4JMRT@91835|fabids	2759|Eukaryota	IQ	Lipid metabolism / Secondary Structure	Cytochrome p450	-	-	1.14.14.48,1.14.14.49	ko:K20624,ko:K20665	-	-	-	-	ko00000,ko00199,ko01000	-	-	-	p450
		AX-416735297	Vfaba.Hedin2.R1.3g084880.1	3880.AES61308	1.23e-62	196.0	2CF3Q@1|root,2SCN5@2759|Eukaryota,37XQN@33090|Viridiplantae,3GMT3@35493|Streptophyta,4JR8C@91835|fabids	35493|Streptophyta	-	-	-	-	-	-	-	-	-	-	-	-	-	-	-	-
		AX-181148136	Vfaba.Hedin2.R1.2g045960.1	3880.AES70493	1.25e-164	467.0	COG1611@1|root,2QT54@2759|Eukaryota,37IUK@33090|Viridiplantae,3GD3B@35493|Streptophyta,4JMJ7@91835|fabids	35493|Streptophyta	S	Function Unknown	Cytokinin riboside 5'-monophosphate phosphoribohydrolase	-	-	-	-	-	-	-	-	-	-	-	-	Lysine_decarbox
		AX-416817919	Vfaba.Hedin2.R1.1g317840.1	3880.AES96548	0.0	881.0	COG0515@1|root,KOG1187@2759|Eukaryota,37NZN@33090|Viridiplantae,3G79Y@35493|Streptophyta	35493|Streptophyta	T	Signal Transduction	belongs to the protein kinase superfamily	-	-	-	-	-	-	-	-	-	-	-	-	Pkinase,Pkinase_Tyr
Seeds_pod	Spain.2019	AX-416729362	Vfaba.Hedin2.R1.2g239680.1	3880.AES87335	1.23e-315	860.0	COG1087@1|root,KOG1371@2759|Eukaryota,37JFV@33090|Viridiplantae,3GARW@35493|Streptophyta,4JEQF@91835|fabids	35493|Streptophyta	M	Cell wall/membrane/envelop biogenesis	UDP-glucuronate 4-epimerase	-	GO:0005575,GO:0016020	5.1.3.6	ko:K08679	ko00520,ko01100,map00520,map01100	-	R01385	RC00289	ko00000,ko00001,ko01000	-	-	-	Epimerase,GDP_Man_Dehyd
(SP)		AX-181153939	Vfaba.Hedin2.R1.5g054520.1	3827.XP_004492420.1	4.18e-79	275.0	KOG4197@1|root,KOG4197@2759|Eukaryota,37P7E@33090|Viridiplantae,3G85C@35493|Streptophyta,4JGBZ@91835|fabids	35493|Streptophyta	O	Post-translational modification, protein turnover, chaperone functions	Pentatricopeptide repeat-containing protein	-	GO:0003674,GO:0003676,GO:0003723,GO:0003824,GO:0004518,GO:0004519,GO:0005488,GO:0005575,GO:0005622,GO:0005623,GO:0006139,GO:0006725,GO:0006807,GO:0008150,GO:0008152,GO:0009451,GO:0009987,GO:0016070,GO:0016787,GO:0016788,GO:0034641,GO:0043170,GO:0043226,GO:0043227,GO:0043229,GO:0043231,GO:0043412,GO:0044237,GO:0044238,GO:0044424,GO:0044464,GO:0046483,GO:0071704,GO:0090304,GO:0090305,GO:0097159,GO:…	-	ko:K17710	-	-	-	-	ko00000,ko03016,ko03029	-	-	-	PPR,PPR_1,PPR_2,PPR_3
		AX-416740100	Vfaba.Hedin2.R1.4g124760.1	3880.AES85878	0.0	3452.0	2BYXR@1|root,2QTZX@2759|Eukaryota,37Q49@33090|Viridiplantae,3GAEG@35493|Streptophyta,4JGTQ@91835|fabids	35493|Streptophyta	-	-	-	-	-	-	-	-	-	-	-	-	-	-	-	-
		AX-181203726	Vfaba.Hedin2.R1.3g080360.1	3827.XP_004495583.1	2.91e-263	741.0	COG2940@1|root,KOG1082@2759|Eukaryota,37KGT@33090|Viridiplantae,3G8YP@35493|Streptophyta,4JS35@91835|fabids	35493|Streptophyta	B	Chromatin Structure and dynamics	Histone-lysine n-methyltransferase	-	GO:0003674,GO:0003824,GO:0005575,GO:0005622,GO:0005623,GO:0005634,GO:0005730,GO:0005911,GO:0006325,GO:0006464,GO:0006479,GO:0006807,GO:0006996,GO:0008150,GO:0008152,GO:0008168,GO:0008170,GO:0008213,GO:0008276,GO:0008757,GO:0009506,GO:0009987,GO:0016043,GO:0016278,GO:0016279,GO:0016569,GO:0016570,GO:0016571,GO:0016740,GO:0016741,GO:0018022,GO:0018024,GO:0018193,GO:0018205,GO:0019538,GO:0030054,GO:…	-	-	-	-	-	-	-	-	-	-	Pre-SET,SET,WIYLD
		AX-416759496	Vfaba.Hedin2.R1.1g443800.1	3760.EMJ19775	8.85e-24	95.9	2C12H@1|root,2S26K@2759|Eukaryota,37V5W@33090|Viridiplantae,3GIRU@35493|Streptophyta,4JQ2K@91835|fabids	35493|Streptophyta	S	Function Unknown	14 kDa proline-rich protein DC2.15-like	-	-	-	-	-	-	-	-	-	-	-	-	Hydrophob_seed
		AX-416724190	Vfaba.Hedin2.R1.3g038960.1	3880.AES82958	7.4e-85	257.0	COG1383@1|root,KOG0187@2759|Eukaryota,37UJA@33090|Viridiplantae,3GHZM@35493|Streptophyta,4JPA2@91835|fabids	35493|Streptophyta	J	Translation	40S ribosomal protein	-	-	-	ko:K02962	ko03010,map03010	M00177,M00179	-	-	br01610,ko00000,ko00001,ko00002,ko03011	-	-	-	Ribosomal_S17e
		AX-416790750	Vfaba.Hedin2.R1.1g069440.1	3880.AES66903	0.0	1127.0	28M02@1|root,2QUPM@2759|Eukaryota,37KCA@33090|Viridiplantae,3GD2X@35493|Streptophyta,4JDE8@91835|fabids	35493|Streptophyta	S	Function Unknown	COBRA-like protein	-	GO:0005575,GO:0016020,GO:0031224,GO:0031225,GO:0044425	-	-	-	-	-	-	-	-	-	-	COBRA
	UK.2019	AX-181489146	Vfaba.Hedin2.R1.1g039440.1	3827.XP_004487248.1	0.0	1749.0	COG0553@1|root,KOG0383@2759|Eukaryota,KOG0384@2759|Eukaryota,37JPI@33090|Viridiplantae,3GD01@35493|Streptophyta,4JI82@91835|fabids	35493|Streptophyta	K	Transcription	helicase protein	-	GO:0003674,GO:0005488,GO:0005515,GO:0005575,GO:0005622,GO:0005623,GO:0005634,GO:0006325,GO:0006342,GO:0006344,GO:0006355,GO:0006996,GO:0008150,GO:0009889,GO:0009890,GO:0009892,GO:0009987,GO:0010468,GO:0010556,GO:0010558,GO:0010605,GO:0010629,GO:0016043,GO:0016458,GO:0019219,GO:0019222,GO:0031323,GO:0031324,GO:0031326,GO:0031327,GO:0040029,GO:0042802,GO:0042803,GO:0043226,GO:0043227,GO:0043229,GO:…	3.6.4.12	ko:K11642,ko:K11643,ko:K20091	ko05165,ko05203,map05165,map05203	-	-	-	ko00000,ko00001,ko01000,ko03036	-	-	-	Chromo,Helicase_C,SNF2_N
		AX-181166098	Vfaba.Hedin2.R1.1g227200.1	3827.XP_004490617.1	8.37e-223	620.0	COG0631@1|root,KOG0698@2759|Eukaryota,37JA2@33090|Viridiplantae,3G7CQ@35493|Streptophyta,4JGY6@91835|fabids	35493|Streptophyta	T	Signal Transduction	phosphatase 2c	-	GO:0001101,GO:0003674,GO:0003824,GO:0004721,GO:0004722,GO:0005575,GO:0005622,GO:0005623,GO:0005737,GO:0006464,GO:0006470,GO:0006793,GO:0006796,GO:0006807,GO:0006950,GO:0006952,GO:0007154,GO:0007165,GO:0008150,GO:0008152,GO:0009536,GO:0009605,GO:0009607,GO:0009611,GO:0009620,GO:0009719,GO:0009725,GO:0009737,GO:0009738,GO:0009755,GO:0009987,GO:0010033,GO:0016311,GO:0016787,GO:0016788,GO:0016791,GO:…	3.1.3.16	ko:K17506	-	-	-	-	ko00000,ko01000,ko01009	-	-	-	PP2C
		AX-416778732	Vfaba.Hedin2.R1.1g065120.1	3827.XP_004487532.1	8.52e-150	430.0	KOG2202@1|root,KOG2202@2759|Eukaryota,37MSD@33090|Viridiplantae,3G7SU@35493|Streptophyta,4JHG7@91835|fabids	35493|Streptophyta	A	RNA processing and modification	Splicing factor U2af small subunit	-	-	-	ko:K12836	ko03040,ko05131,map03040,map05131	-	-	-	ko00000,ko00001,ko03041	-	-	-	RRM_1,zf-CCCH
		AX-416816331	Vfaba.Hedin2.R1.3g205240.1	3880.AES59024	5.64e-218	605.0	COG5070@1|root,KOG1444@2759|Eukaryota,37NPK@33090|Viridiplantae,3GCQJ@35493|Streptophyta,4JKFY@91835|fabids	35493|Streptophyta	GOU	Carbohydrate metabolism and transport / Post-translational modification, protein turnover, chaperone functions / Intracellular trafficing and secretion	UDP-sugar transporter	-	-	-	ko:K15281	-	-	-	-	ko00000,ko02000	2.A.7.15	-	-	TPT
		AX-181493417	Vfaba.Hedin2.R1.4g047120.1	3827.XP_004510729.1	2.1e-300	830.0	KOG4293@1|root,KOG4293@2759|Eukaryota,37N2H@33090|Viridiplantae,3GHF9@35493|Streptophyta,4JFPH@91835|fabids	35493|Streptophyta	T	Signal Transduction	Ferric-chelate reductase	-	-	-	-	-	-	-	-	-	-	-	-	Cytochrom_B561,DOMON
		AX-416732455	Vfaba.Hedin2.R1.1g159880.1	3827.XP_004507400.1	8.88e-192	571.0	COG0702@1|root,KOG1203@2759|Eukaryota,37KM2@33090|Viridiplantae,3GAWB@35493|Streptophyta,4JKGY@91835|fabids	35493|Streptophyta	G	Carbohydrate metabolism and transport	Protein TIC 62, chloroplastic	-	GO:0005575,GO:0005622,GO:0005623,GO:0005737,GO:0009507,GO:0009526,GO:0009534,GO:0009535,GO:0009536,GO:0009579,GO:0009941,GO:0016020,GO:0031967,GO:0031975,GO:0031976,GO:0031984,GO:0032991,GO:0034357,GO:0042651,GO:0043226,GO:0043227,GO:0043229,GO:0043231,GO:0044422,GO:0044424,GO:0044425,GO:0044434,GO:0044435,GO:0044436,GO:0044444,GO:0044446,GO:0044464,GO:0055035,GO:0098796,GO:0098807	-	-	-	-	-	-	-	-	-	-	NAD_binding_10
		AX-416741800	Vfaba.Hedin2.R1.1g387400.1	3880.AES94019	0.0	912.0	2CMQJ@1|root,2QRF6@2759|Eukaryota,37Q2R@33090|Viridiplantae,3GDIK@35493|Streptophyta,4JMTC@91835|fabids	35493|Streptophyta	G	Carbohydrate metabolism and transport	cellulase activity	-	-	3.2.1.4	ko:K01179	ko00500,ko01100,map00500,map01100	-	R06200,R11307,R11308	-	ko00000,ko00001,ko01000	-	GH5,GH9	-	Glyco_hydro_9
		AX-181438122	Vfaba.Hedin2.R1.2g131080.1	3880.AES72511	5.43e-118	342.0	28I5P@1|root,2RYW5@2759|Eukaryota,37TQE@33090|Viridiplantae,3GGK5@35493|Streptophyta,4JPCX@91835|fabids	35493|Streptophyta	S	Function Unknown	VAMP-like protein	-	GO:0000149,GO:0003674,GO:0005484,GO:0005488,GO:0005515,GO:0005575,GO:0005622,GO:0005623,GO:0005737,GO:0006810,GO:0006887,GO:0006906,GO:0006996,GO:0008150,GO:0009987,GO:0016020,GO:0016043,GO:0016050,GO:0016192,GO:0031201,GO:0032940,GO:0032991,GO:0044424,GO:0044425,GO:0044444,GO:0044464,GO:0046903,GO:0048284,GO:0051179,GO:0051234,GO:0061024,GO:0061025,GO:0071840,GO:0090174,GO:0098796	-	-	-	-	-	-	-	-	-	-	-
	Spain.Global	AX-181149329	Vfaba.Hedin2.R1.3g197400.1	3880.AES58787	1.74e-164	465.0	28KX3@1|root,2QTDP@2759|Eukaryota,37KAX@33090|Viridiplantae,3GEWP@35493|Streptophyta,4JESX@91835|fabids	35493|Streptophyta	S	Function Unknown	Rhomboid family	-	GO:0003674,GO:0005488,GO:0005515,GO:0019904	-	-	-	-	-	-	-	-	-	-	Rhomboid
		AX-416724190	Vfaba.Hedin2.R1.3g038960.1	3880.AES82958	7.4e-85	257.0	COG1383@1|root,KOG0187@2759|Eukaryota,37UJA@33090|Viridiplantae,3GHZM@35493|Streptophyta,4JPA2@91835|fabids	35493|Streptophyta	J	Translation	40S ribosomal protein	-	-	-	ko:K02962	ko03010,map03010	M00177,M00179	-	-	br01610,ko00000,ko00001,ko00002,ko03011	-	-	-	Ribosomal_S17e
	Global	AX-416736976	-	-	-	-	-	-	-	-	-	-	-	-	-	-	-	-	-	-	-	-	-	-
		AX-416724190	Vfaba.Hedin2.R1.3g038960.1	3880.AES82958	7.4e-85	257.0	COG1383@1|root,KOG0187@2759|Eukaryota,37UJA@33090|Viridiplantae,3GHZM@35493|Streptophyta,4JPA2@91835|fabids	35493|Streptophyta	J	Tranlsation	40S ribosomal protein	-	-	-	ko:K02962	ko03010,map03010	M00177,M00179	-	-	br01610,ko00000,ko00001,ko00002,ko03011	-	-	-	Ribosomal_S17e
Pods_plant	Spain.2019	AX-416730393	Vfaba.Hedin2.R1.6g200160.1	3827.XP_004503267.1	3.16e-237	664.0	KOG4757@1|root,KOG4757@2759|Eukaryota,37QBS@33090|Viridiplantae,3GGB5@35493|Streptophyta,4JJR4@91835|fabids	35493|Streptophyta	S	Function Unknown	Protection of telomeres protein	-	GO:0000228,GO:0000723,GO:0000781,GO:0000782,GO:0000783,GO:0000784,GO:0003674,GO:0003676,GO:0003677,GO:0003697,GO:0003723,GO:0004857,GO:0005488,GO:0005575,GO:0005622,GO:0005623,GO:0005634,GO:0005694,GO:0006139,GO:0006259,GO:0006278,GO:0006725,GO:0006807,GO:0006996,GO:0007004,GO:0008150,GO:0008152,GO:0009058,GO:0009059,GO:0009889,GO:0009890,GO:0009891,GO:0009892,GO:0009893,GO:0009987,GO:0010521,GO:…	-	-	-	-	-	-	-	-	-	-	POT1,POT1PC
(PP)		AX-416765420	Vfaba.Hedin2.R1.4g124760.1	3880.AES85878	0.0	3452.0	2BYXR@1|root,2QTZX@2759|Eukaryota,37Q49@33090|Viridiplantae,3GAEG@35493|Streptophyta,4JGTQ@91835|fabids	35493|Streptophyta	-	-	-	-	-	-	-	-	-	-	-	-	-	-	-	-
		AX-181163476	Vfaba.Hedin2.R1.1g090480.1	3880.AES76407	2.65e-74	224.0	KOG3435@1|root,KOG3435@2759|Eukaryota,37UK0@33090|Viridiplantae,3GIPD@35493|Streptophyta,4JQE0@91835|fabids	35493|Streptophyta	J	Translation	54S ribosomal protein L37, mitochondrial-like	-	-	-	ko:K17435	-	-	-	-	br01610,ko00000,ko03011	-	-	-	Ribosomal_L37
		AX-416822980	Vfaba.Hedin2.R1.6g138400.1	3880.AET04377	3.46e-292	802.0	COG0793@1|root,2QT7D@2759|Eukaryota,37ITK@33090|Viridiplantae,3GCKR@35493|Streptophyta,4JGHF@91835|fabids	35493|Streptophyta	M	Cell wall/membrane/envelop biogenesis	tail specific protease	-	GO:0003674,GO:0003824,GO:0004175,GO:0005575,GO:0005622,GO:0005623,GO:0006508,GO:0006807,GO:0008150,GO:0008152,GO:0008233,GO:0009579,GO:0016787,GO:0019538,GO:0031977,GO:0043170,GO:0044238,GO:0044424,GO:0044436,GO:0044464,GO:0070011,GO:0071704,GO:0140096,GO:1901564	3.4.21.102	ko:K03797	-	-	-	-	ko00000,ko01000,ko01002	-	-	-	PDZ,PDZ_2,Peptidase_S41
		AX-416807594	Vfaba.Hedin2.R1.3g200600.1	3827.XP_004498586.1	0.0	1187.0	COG0661@1|root,KOG1235@2759|Eukaryota,37RQ5@33090|Viridiplantae,3GDII@35493|Streptophyta,4JHTA@91835|fabids	35493|Streptophyta	J	Tranlsation	aarF domain-containing protein kinase At4g31390	-	GO:0001101,GO:0003674,GO:0003824,GO:0004672,GO:0005575,GO:0005622,GO:0005623,GO:0005737,GO:0006091,GO:0006464,GO:0006468,GO:0006725,GO:0006778,GO:0006787,GO:0006793,GO:0006796,GO:0006807,GO:0006950,GO:0006979,GO:0006995,GO:0006996,GO:0007154,GO:0008150,GO:0008152,GO:0009056,GO:0009267,GO:0009314,GO:0009414,GO:0009415,GO:0009416,GO:0009507,GO:0009532,GO:0009536,GO:0009570,GO:0009605,GO:0009628,GO:…	-	ko:K08869	-	-	-	-	ko00000,ko01001	-	-	-	ABC1
		AX-416799595	Vfaba.Hedin2.R1.1g328120.1	3827.XP_004490148.1	1.2e-136	394.0	28JIG@1|root,2QSI6@2759|Eukaryota,37QAE@33090|Viridiplantae,3GB61@35493|Streptophyta,4JJEW@91835|fabids	35493|Streptophyta	K	Transcription	WRKY transcription factor	WRKY57	GO:0001067,GO:0001101,GO:0003674,GO:0003676,GO:0003677,GO:0003700,GO:0005488,GO:0006355,GO:0006950,GO:0006970,GO:0008150,GO:0009414,GO:0009415,GO:0009628,GO:0009651,GO:0009889,GO:0010035,GO:0010468,GO:0010556,GO:0019219,GO:0019222,GO:0031323,GO:0031326,GO:0042221,GO:0043565,GO:0044212,GO:0050789,GO:0050794,GO:0050896,GO:0051171,GO:0051252,GO:0060255,GO:0065007,GO:0080090,GO:0097159,GO:0140110,GO:…	-	-	-	-	-	-	-	-	-	-	WRKY
	Spain.2020	AX-181460360	Vfaba.Hedin2.R1.1g400320.1	3827.XP_004488472.1	4.16e-241	671.0	KOG0640@1|root,KOG0640@2759|Eukaryota,37KKJ@33090|Viridiplantae,3GB5K@35493|Streptophyta,4JMHZ@91835|fabids	35493|Streptophyta	A	RNA processing and modification	cleavage stimulation factor	-	GO:0000375,GO:0000377,GO:0000398,GO:0005575,GO:0005622,GO:0005623,GO:0005634,GO:0005654,GO:0006139,GO:0006351,GO:0006353,GO:0006366,GO:0006369,GO:0006396,GO:0006397,GO:0006725,GO:0006807,GO:0008150,GO:0008152,GO:0008380,GO:0009058,GO:0009059,GO:0009987,GO:0010467,GO:0016070,GO:0016071,GO:0018130,GO:0019438,GO:0031123,GO:0031124,GO:0031974,GO:0031981,GO:0032774,GO:0034641,GO:0034645,GO:0034654,GO:…	-	ko:K14406	ko03015,map03015	-	-	-	ko00000,ko00001,ko03019	-	-	-	WD40
		AX-416733063	Vfaba.Hedin2.R1.1g346160.1	3827.XP_004486057.1	0.0	1986.0	COG0085@1|root,KOG0216@2759|Eukaryota,37Q27@33090|Viridiplantae,3GCWG@35493|Streptophyta,4JHDE@91835|fabids	35493|Streptophyta	K	Transcription	DNA-dependent RNA polymerase catalyzes the transcription of DNA into RNA using the four ribonucleoside triphosphates as substrates	POLR1B	GO:0000428,GO:0003674,GO:0003824,GO:0003899,GO:0005575,GO:0005622,GO:0005623,GO:0005634,GO:0005730,GO:0005736,GO:0005737,GO:0005829,GO:0006139,GO:0006351,GO:0006360,GO:0006725,GO:0006807,GO:0007275,GO:0008150,GO:0008152,GO:0009058,GO:0009059,GO:0009553,GO:0009561,GO:0009987,GO:0010467,GO:0016070,GO:0016740,GO:0016772,GO:0016779,GO:0018130,GO:0019438,GO:0030880,GO:0031974,GO:0031981,GO:0032501,GO:…	2.7.7.6	ko:K03002	ko00230,ko00240,ko01100,ko03020,map00230,map00240,map01100,map03020	M00182	R00435,R00441,R00442,R00443	RC02795	br01611,ko00000,ko00001,ko00002,ko01000,ko03021	-	-	-	RNA_pol_Rpa2_4,RNA_pol_Rpb2_1
		AX-181439008	Vfaba.Hedin2.R1.1g283160.1	3880.AET00868	2.87e-294	814.0	COG1612@1|root,KOG2725@2759|Eukaryota,37NYZ@33090|Viridiplantae,3GCV2@35493|Streptophyta,4JGGF@91835|fabids	35493|Streptophyta	O	Post-translational modification, protein turnover, chaperone functions	Cytochrome c oxidase assembly protein	-	GO:0005575,GO:0005622,GO:0005623,GO:0005737,GO:0005739,GO:0005740,GO:0005743,GO:0016020,GO:0019866,GO:0031090,GO:0031966,GO:0031967,GO:0031975,GO:0043226,GO:0043227,GO:0043229,GO:0043231,GO:0044422,GO:0044424,GO:0044429,GO:0044444,GO:0044446,GO:0044464	-	ko:K02259	ko00190,ko00860,ko01100,ko01110,ko02020,ko04714,map00190,map00860,map01100,map01110,map02020,map04714	M00154	R07412	RC00769	ko00000,ko00001,ko00002,ko03029	3.D.4.4	-	-	COX15-CtaA
		AX-416812479	Vfaba.Hedin2.R1.1g009440.1	3880.AES77465	1.1e-225	635.0	28K3S@1|root,2QSI8@2759|Eukaryota,37P6M@33090|Viridiplantae,3G85Z@35493|Streptophyta,4JE0V@91835|fabids	35493|Streptophyta	K	Transcription	Cyclic dof factor	-	-	-	-	-	-	-	-	-	-	-	-	zf-Dof
		AX-416783339	Vfaba.Hedin2.R1.4g181200.1	3880.AES91660	0.0	1311.0	COG3808@1|root,2QPJC@2759|Eukaryota,37HW9@33090|Viridiplantae,3G71T@35493|Streptophyta,4JS8X@91835|fabids	35493|Streptophyta	C	Energy production and conversion	Pyrophosphate-energized vacuolar membrane proton	-	-	3.6.1.1	ko:K01507	ko00190,map00190	-	-	-	ko00000,ko00001,ko01000	-	-	-	H_PPase
		AX-416760647	Vfaba.Hedin2.R1.1g123640.1	3827.XP_004516685.1	4.03e-163	466.0	COG5068@1|root,KOG0014@2759|Eukaryota,37WBM@33090|Viridiplantae,3GK6I@35493|Streptophyta,4JQKB@91835|fabids	35493|Streptophyta	K	Transcription	MADS-box protein	-	GO:0000003,GO:0003006,GO:0003674,GO:0003700,GO:0005575,GO:0005622,GO:0005623,GO:0005634,GO:0006355,GO:0007275,GO:0008150,GO:0009790,GO:0009791,GO:0009793,GO:0009889,GO:0010154,GO:0010468,GO:0010556,GO:0019219,GO:0019222,GO:0022414,GO:0031323,GO:0031326,GO:0032501,GO:0032502,GO:0042995,GO:0043226,GO:0043227,GO:0043229,GO:0043231,GO:0044424,GO:0044464,GO:0048316,GO:0048608,GO:0048731,GO:0048856,GO:…	-	ko:K09260	ko04013,ko04022,ko04371,ko05418,map04013,map04022,map04371,map05418	-	-	-	ko00000,ko00001,ko03000	-	-	-	SRF-TF
		AX-416775893	Vfaba.Hedin2.R1.1g243680.1	3880.AES99471	0.0	1015.0	COG0285@1|root,KOG2525@2759|Eukaryota,37HGE@33090|Viridiplantae,3G837@35493|Streptophyta,4JHHT@91835|fabids	35493|Streptophyta	H	Coenzyme metabolis	Catalyzes conversion of folates to polyglutamate derivatives allowing concentration of folate compounds in the cell and the intracellular retention of these cofactors, which are important substrates for most of the folate-dependent enzymes that are involved in one-carbon transfer reactions involved in purine, pyrimidine and amino acid synthesis	-	GO:0003674,GO:0003824,GO:0004326,GO:0005575,GO:0005622,GO:0005623,GO:0005737,GO:0005829,GO:0006082,GO:0006575,GO:0006725,GO:0006732,GO:0006760,GO:0006807,GO:0007275,GO:0008150,GO:0008152,GO:0009058,GO:0009108,GO:0009396,GO:0009653,GO:0009888,GO:0009987,GO:0010015,GO:0010053,GO:0010054,GO:0010449,GO:0016049,GO:0016053,GO:0016874,GO:0016879,GO:0016881,GO:0018130,GO:0019438,GO:0019752,GO:0021700,GO:…	6.3.2.17	ko:K01930	ko00790,ko01100,ko01523,map00790,map01100,map01523	-	R00942,R02237,R04241	RC00064,RC00090,RC00162	ko00000,ko00001,ko01000	-	-	-	Mur_ligase_M
	Serbia.2020	AX-416730393	Vfaba.Hedin2.R1.6g200160.1	3827.XP_004503267.1	3.16e-237	664.0	KOG4757@1|root,KOG4757@2759|Eukaryota,37QBS@33090|Viridiplantae,3GGB5@35493|Streptophyta,4JJR4@91835|fabids	35493|Streptophyta	S	Function Unknown	Protection of telomeres protein	-	GO:0000228,GO:0000723,GO:0000781,GO:0000782,GO:0000783,GO:0000784,GO:0003674,GO:0003676,GO:0003677,GO:0003697,GO:0003723,GO:0004857,GO:0005488,GO:0005575,GO:0005622,GO:0005623,GO:0005634,GO:0005694,GO:0006139,GO:0006259,GO:0006278,GO:0006725,GO:0006807,GO:0006996,GO:0007004,GO:0008150,GO:0008152,GO:0009058,GO:0009059,GO:0009889,GO:0009890,GO:0009891,GO:0009892,GO:0009893,GO:0009987,GO:0010521,GO:…	-	-	-	-	-	-	-	-	-	-	POT1,POT1PC
		AX-416724626	Vfaba.Hedin2.R1.5g008520.1	3880.AES67957	3.69e-260	719.0	KOG4155@1|root,KOG4155@2759|Eukaryota,388HW@33090|Viridiplantae,3GX9V@35493|Streptophyta,4JIYP@91835|fabids	35493|Streptophyta	S	Function Unknown	WD repeat-containing protein	-	-	-	-	-	-	-	-	-	-	-	-	WD40
		AX-416748507	Vfaba.Hedin2.R1.1g078200.1	3827.XP_004497411.1	2.3e-119	350.0	28MES@1|root,2QTY9@2759|Eukaryota,37M4U@33090|Viridiplantae,3G8IY@35493|Streptophyta,4JHDG@91835|fabids	35493|Streptophyta	S	Function Unknown	Protein of unknown function (DUF3082)	-	-	-	-	-	-	-	-	-	-	-	-	DUF3082
		AX-416739028	Vfaba.Hedin2.R1.5g095400.1	3827.XP_004493301.1	1.58e-258	713.0	COG5273@1|root,KOG1311@2759|Eukaryota,37PXA@33090|Viridiplantae,3G88A@35493|Streptophyta,4JMKM@91835|fabids	35493|Streptophyta	U	Intracellular trafficing and secretion	Belongs to the DHHC palmitoyltransferase family	-	-	2.3.1.225	ko:K16675	ko04391,map04391	-	-	-	ko00000,ko00001,ko01000	-	-	-	DHHC
		AX-416763724	Vfaba.Hedin2.R1.1g069400.1	3880.AES66904	7.22e-300	820.0	COG5210@1|root,KOG2197@2759|Eukaryota,37MP5@33090|Viridiplantae,3GGF4@35493|Streptophyta,4JDYX@91835|fabids	35493|Streptophyta	T	Signal Transduction	TBC1 domain family member	-	GO:0003674,GO:0005096,GO:0005488,GO:0005515,GO:0005575,GO:0005576,GO:0005622,GO:0005623,GO:0005737,GO:0006810,GO:0006886,GO:0008047,GO:0008104,GO:0008150,GO:0012505,GO:0015031,GO:0015833,GO:0017016,GO:0017137,GO:0019899,GO:0030234,GO:0030695,GO:0031267,GO:0031338,GO:0032879,GO:0033036,GO:0033043,GO:0034613,GO:0042886,GO:0043085,GO:0043087,GO:0043547,GO:0044093,GO:0044424,GO:0044464,GO:0045184,GO:…	-	ko:K20168	ko04137,map04137	-	-	-	ko00000,ko00001,ko04131	-	-	-	RabGAP-TBC
		AX-416754106	Vfaba.Hedin2.R1.3g238080.1	3880.AES59755	5.4e-206	573.0	28MZH@1|root,2QUID@2759|Eukaryota,37IWC@33090|Viridiplantae,3GA15@35493|Streptophyta,4JIEH@91835|fabids	35493|Streptophyta	S	Function Unknown	Thaumatin-like protein	-	-	-	-	-	-	-	-	-	-	-	-	Thaumatin
		AX-416793421	Vfaba.Hedin2.R1.1g017520.1	3847.GLYMA08G28230.1	2.22e-284	782.0	COG0362@1|root,KOG2653@2759|Eukaryota,37I0U@33090|Viridiplantae,3G9N7@35493|Streptophyta,4JDBB@91835|fabids	35493|Streptophyta	G	Carbohydrate metabolism and transport	Catalyzes the oxidative decarboxylation of 6- phosphogluconate to ribulose 5-phosphate and CO(2), with concomitant reduction of NADP to NADPH	-	GO:0000003,GO:0001101,GO:0003674,GO:0003824,GO:0004616,GO:0005575,GO:0005622,GO:0005623,GO:0005737,GO:0005777,GO:0005829,GO:0006950,GO:0006970,GO:0008037,GO:0008150,GO:0008152,GO:0009266,GO:0009409,GO:0009414,GO:0009415,GO:0009507,GO:0009532,GO:0009536,GO:0009566,GO:0009567,GO:0009570,GO:0009628,GO:0009651,GO:0009719,GO:0009725,GO:0009737,GO:0009987,GO:0009988,GO:0010033,GO:0010035,GO:0016043,GO:…	1.1.1.343,1.1.1.44	ko:K00033	ko00030,ko00480,ko01100,ko01110,ko01120,ko01130,ko01200,map00030,map00480,map01100,map01110,map01120,map01130,map01200	M00004,M00006	R01528,R10221	RC00001,RC00539	ko00000,ko00001,ko00002,ko01000	-	-	-	6PGD,NAD_binding_2
	Spain.Global	AX-416765420	Vfaba.Hedin2.R1.4g124760.1	3880.AES85878	0.0	3452.0	2BYXR@1|root,2QTZX@2759|Eukaryota,37Q49@33090|Viridiplantae,3GAEG@35493|Streptophyta,4JGTQ@91835|fabids	35493|Streptophyta	-	-	-	-	-	-	-	-	-	-	-	-	-	-	-	-
		AX-416788562	Vfaba.Hedin2.R1.4g204800.1	3827.XP_004508049.1	1.63e-233	644.0	COG0468@1|root,KOG1433@2759|Eukaryota,37M1K@33090|Viridiplantae,3GCRZ@35493|Streptophyta,4JN1I@91835|fabids	35493|Streptophyta	L	Replication and repair	Binds to single and double-stranded DNA and exhibits DNA-dependent ATPase activity. Unwinds duplex DNA. Component of the meiotic recombination pathway. Seems to play a role in mediating chromosome homology search, chromosome pairing and synapsis at early stages and probably chromosome crossing-over at later stages in meiosis. Probably is involved in the repair of meiotic double strand breaks (DBS…	RAD51	GO:0000003,GO:0000150,GO:0000217,GO:0000228,GO:0000280,GO:0000400,GO:0000724,GO:0000725,GO:0000730,GO:0000793,GO:0000794,GO:0003674,GO:0003676,GO:0003677,GO:0003690,GO:0003697,GO:0003824,GO:0005488,GO:0005575,GO:0005622,GO:0005623,GO:0005634,GO:0005654,GO:0005694,GO:0006139,GO:0006259,GO:0006281,GO:0006302,GO:0006310,GO:0006312,GO:0006355,GO:0006725,GO:0006807,GO:0006950,GO:0006974,GO:0006996,GO:…	-	ko:K04482	ko03440,ko03460,ko05200,ko05212,map03440,map03460,map05200,map05212	-	-	-	ko00000,ko00001,ko03400,ko04121,ko04131	-	-	-	HHH_5,Rad51
		AX-416777278	Vfaba.Hedin2.R1.5g112120.1	4565.Traes_1AL_7A7AF6EBA.2	1.93e-17	85.9	COG2801@1|root,KOG0017@2759|Eukaryota,37NRU@33090|Viridiplantae,3GGV0@35493|Streptophyta,3M4R8@4447|Liliopsida,3IK9Z@38820|Poales	35493|Streptophyta	L	Replication and repair	transposition, RNA-mediated	-	-	-	-	-	-	-	-	-	-	-	-	RVP_2,RVT_1,Retrotrans_gag,rve
		AX-416772251	Vfaba.Hedin2.R1.2g084120.1	3880.AES85914	4.34e-140	404.0	KOG1470@1|root,KOG1470@2759|Eukaryota,37M33@33090|Viridiplantae,3GEF3@35493|Streptophyta,4JK12@91835|fabids	35493|Streptophyta	I	Lipid metabolism	Random slug protein 5-like	-	-	-	-	-	-	-	-	-	-	-	-	CRAL_TRIO,CRAL_TRIO_N
		AX-181163860	Vfaba.Hedin2.R1.5g030840.1	3827.XP_004492302.1	9.75e-241	669.0	COG2802@1|root,KOG4582@1|root,KOG4159@2759|Eukaryota,KOG4582@2759|Eukaryota,37M0X@33090|Viridiplantae,3G966@35493|Streptophyta,4JJA5@91835|fabids	35493|Streptophyta	O	Post-translational modification, protein turnover, chaperone functions	E3 ubiquitin-protein ligase	-	GO:0003674,GO:0003824,GO:0004842,GO:0006464,GO:0006508,GO:0006511,GO:0006807,GO:0006950,GO:0006952,GO:0008150,GO:0008152,GO:0009056,GO:0009057,GO:0009605,GO:0009607,GO:0009620,GO:0009987,GO:0010498,GO:0016567,GO:0016740,GO:0019538,GO:0019787,GO:0019941,GO:0030163,GO:0032446,GO:0036211,GO:0043161,GO:0043170,GO:0043207,GO:0043412,GO:0043632,GO:0044237,GO:0044238,GO:0044248,GO:0044257,GO:0044260,GO:…	-	-	-	-	-	-	-	-	-	-	ZZ,zf-C3HC4_3,zf-C3HC4_4,zf-RING_UBOX
		AX-181497612	Vfaba.Hedin2.R1.2g241320.2	72664.XP_006393489.1	1.26e-41	144.0	KOG2326@1|root,KOG2326@2759|Eukaryota,37IPJ@33090|Viridiplantae,3GFYR@35493|Streptophyta,3HMIR@3699|Brassicales	35493|Streptophyta	L	Replication and repair	ATP-dependent DNA helicase 2 subunit	KU80	GO:0000228,GO:0000723,GO:0000726,GO:0000781,GO:0000784,GO:0003674,GO:0003676,GO:0003677,GO:0003690,GO:0005488,GO:0005575,GO:0005622,GO:0005623,GO:0005634,GO:0005694,GO:0006139,GO:0006259,GO:0006281,GO:0006302,GO:0006303,GO:0006725,GO:0006807,GO:0006950,GO:0006974,GO:0006996,GO:0008150,GO:0008152,GO:0009266,GO:0009408,GO:0009628,GO:0009987,GO:0015074,GO:0016043,GO:0031974,GO:0031981,GO:0032200,GO:…	-	ko:K10885	ko03450,map03450	M00297	-	-	ko00000,ko00001,ko00002,ko03400	-	-	-	Ku,Ku_C,Ku_N,Ku_PK_bind
		AX-416822980	Vfaba.Hedin2.R1.6g138400.1	3880.AET04377	3.46e-292	802.0	COG0793@1|root,2QT7D@2759|Eukaryota,37ITK@33090|Viridiplantae,3GCKR@35493|Streptophyta,4JGHF@91835|fabids	35493|Streptophyta	M	Cell wall/membrane/envelop biogenesis	tail specific protease	-	GO:0003674,GO:0003824,GO:0004175,GO:0005575,GO:0005622,GO:0005623,GO:0006508,GO:0006807,GO:0008150,GO:0008152,GO:0008233,GO:0009579,GO:0016787,GO:0019538,GO:0031977,GO:0043170,GO:0044238,GO:0044424,GO:0044436,GO:0044464,GO:0070011,GO:0071704,GO:0140096,GO:1901564	3.4.21.102	ko:K03797	-	-	-	-	ko00000,ko01000,ko01002	-	-	-	PDZ,PDZ_2,Peptidase_S41
		AX-181189847	Vfaba.Hedin2.R1.4g231800.1	3827.XP_004507680.1	0.0	932.0	COG5191@1|root,KOG2396@2759|Eukaryota,37MFM@33090|Viridiplantae,3GC1B@35493|Streptophyta,4JIKH@91835|fabids	35493|Streptophyta	S	Function Unknown	U3 small nucleolar RNA-associated protein 6 homolog	-	GO:0000462,GO:0003674,GO:0003676,GO:0003723,GO:0005488,GO:0005575,GO:0005622,GO:0005623,GO:0005634,GO:0005654,GO:0005730,GO:0006139,GO:0006364,GO:0006396,GO:0006725,GO:0006807,GO:0008150,GO:0008152,GO:0009987,GO:0010467,GO:0016070,GO:0016072,GO:0022613,GO:0030490,GO:0030515,GO:0030684,GO:0030686,GO:0031974,GO:0031981,GO:0032040,GO:0032991,GO:0034388,GO:0034470,GO:0034641,GO:0034660,GO:0042254,GO:…	-	ko:K14557	ko03008,map03008	-	-	-	ko00000,ko00001,ko03009	-	-	-	U3_assoc_6
	Global	AX-181439008	Vfaba.Hedin2.R1.1g283160.1	3880.AET00868	2.87e-294	814.0	COG1612@1|root,KOG2725@2759|Eukaryota,37NYZ@33090|Viridiplantae,3GCV2@35493|Streptophyta,4JGGF@91835|fabids	35493|Streptophyta	O	Post-translational modification, protein turnover, chaperone functions	Cytochrome c oxidase assembly protein	-	GO:0005575,GO:0005622,GO:0005623,GO:0005737,GO:0005739,GO:0005740,GO:0005743,GO:0016020,GO:0019866,GO:0031090,GO:0031966,GO:0031967,GO:0031975,GO:0043226,GO:0043227,GO:0043229,GO:0043231,GO:0044422,GO:0044424,GO:0044429,GO:0044444,GO:0044446,GO:0044464	-	ko:K02259	ko00190,ko00860,ko01100,ko01110,ko02020,ko04714,map00190,map00860,map01100,map01110,map02020,map04714	M00154	R07412	RC00769	ko00000,ko00001,ko00002,ko03029	3.D.4.4	-	-	COX15-CtaA
		AX-416765420	Vfaba.Hedin2.R1.4g124760.1	3880.AES85878	0.0	3452.0	2BYXR@1|root,2QTZX@2759|Eukaryota,37Q49@33090|Viridiplantae,3GAEG@35493|Streptophyta,4JGTQ@91835|fabids	35493|Streptophyta	-	-	-	-	-	-	-	-	-	-	-	-	-	-	-	-
		AX-181163860	Vfaba.Hedin2.R1.5g030840.1	3827.XP_004492302.1	9.75e-241	669.0	COG2802@1|root,KOG4582@1|root,KOG4159@2759|Eukaryota,KOG4582@2759|Eukaryota,37M0X@33090|Viridiplantae,3G966@35493|Streptophyta,4JJA5@91835|fabids	35493|Streptophyta	O	Post-translational modification, protein turnover, chaperone functions	E3 ubiquitin-protein ligase	-	GO:0003674,GO:0003824,GO:0004842,GO:0006464,GO:0006508,GO:0006511,GO:0006807,GO:0006950,GO:0006952,GO:0008150,GO:0008152,GO:0009056,GO:0009057,GO:0009605,GO:0009607,GO:0009620,GO:0009987,GO:0010498,GO:0016567,GO:0016740,GO:0019538,GO:0019787,GO:0019941,GO:0030163,GO:0032446,GO:0036211,GO:0043161,GO:0043170,GO:0043207,GO:0043412,GO:0043632,GO:0044237,GO:0044238,GO:0044248,GO:0044257,GO:0044260,GO:…	-	-	-	-	-	-	-	-	-	-	ZZ,zf-C3HC4_3,zf-C3HC4_4,zf-RING_UBOX
		AX-416783339	Vfaba.Hedin2.R1.4g181200.1	3880.AES91660	0.0	1311.0	COG3808@1|root,2QPJC@2759|Eukaryota,37HW9@33090|Viridiplantae,3G71T@35493|Streptophyta,4JS8X@91835|fabids	35493|Streptophyta	C	Energy production and conversion	Pyrophosphate-energized vacuolar membrane proton	-	-	3.6.1.1	ko:K01507	ko00190,map00190	-	-	-	ko00000,ko00001,ko01000	-	-	-	H_PPase
Seeds_plant	Spain.2019	AX-416783780	-	-	-	-	-	-	-	-	-	-	-	-	-	-	-	-	-	-	-	-	-	-
(SPL)		AX-416757363	-	-	-	-	-	-	-	-	-	-	-	-	-	-	-	-	-	-	-	-	-	-
		AX-416745161	Vfaba.Hedin2.R1.5g082040.1	3880.AES80690	3.91e-262	719.0	COG5127@1|root,KOG2909@2759|Eukaryota,37N1B@33090|Viridiplantae,3G88Q@35493|Streptophyta,4JRVW@91835|fabids	35493|Streptophyta	C	Energy production and conversion	Subunit of the peripheral V1 complex of vacuolar ATPase. Subunit C is necessary for the assembly of the catalytic sector of the enzyme and is likely to have a specific function in its catalytic activity. V-ATPase is responsible for acidifying a variety of intracellular compartments in eukaryotic cells	DET3	GO:0000221,GO:0000325,GO:0000902,GO:0003674,GO:0003824,GO:0005215,GO:0005575,GO:0005622,GO:0005623,GO:0005737,GO:0005773,GO:0005774,GO:0005794,GO:0005886,GO:0006810,GO:0006811,GO:0006812,GO:0008150,GO:0008324,GO:0008553,GO:0009507,GO:0009536,GO:0009653,GO:0009826,GO:0009987,GO:0012505,GO:0015075,GO:0015077,GO:0015078,GO:0015318,GO:0015399,GO:0015405,GO:0015662,GO:0015672,GO:0016020,GO:0016043,GO:…	-	ko:K02148	ko00190,ko01100,ko04145,ko04150,ko04721,ko04966,ko05110,ko05120,ko05323,map00190,map01100,map04145,map04150,map04721,map04966,map05110,map05120,map05323	M00160	-	-	ko00000,ko00001,ko00002	3.A.2.2	-	-	V-ATPase_C
		AX-181186344	Vfaba.Hedin2.R1.6g117120.1	3827.XP_004505126.1	3.92e-140	402.0	COG0494@1|root,KOG3069@2759|Eukaryota,37KQH@33090|Viridiplantae,3GBUV@35493|Streptophyta,4JNES@91835|fabids	35493|Streptophyta	L	Replication and repair	Nudix hydrolase 15	-	GO:0003674,GO:0003824,GO:0005575,GO:0005622,GO:0005623,GO:0005737,GO:0005739,GO:0006104,GO:0006139,GO:0006163,GO:0006164,GO:0006637,GO:0006725,GO:0006732,GO:0006753,GO:0006790,GO:0006793,GO:0006796,GO:0006807,GO:0008150,GO:0008152,GO:0008893,GO:0009058,GO:0009108,GO:0009117,GO:0009150,GO:0009152,GO:0009165,GO:0009259,GO:0009260,GO:0009987,GO:0010945,GO:0015936,GO:0015937,GO:0016462,GO:0016787,GO:…	-	ko:K17879	ko04146,map04146	-	R10747	RC00002	ko00000,ko00001,ko01000	-	-	-	NUDIX
		AX-181205104	Vfaba.Hedin2.R1.3g118040.1	3880.AES62123	2.13e-237	660.0	COG0515@1|root,KOG1187@2759|Eukaryota,37M62@33090|Viridiplantae,3G7WT@35493|Streptophyta,4JD8S@91835|fabids	35493|Streptophyta	T	Signal Transduction	lysM domain receptor-like kinase	-	GO:0005575,GO:0006950,GO:0006952,GO:0008150,GO:0009605,GO:0009607,GO:0009617,GO:0016020,GO:0042742,GO:0043207,GO:0050896,GO:0051704,GO:0051707,GO:0098542	2.7.11.1	ko:K04733	ko04010,ko04064,ko04620,ko04621,ko04624,ko04722,ko05133,ko05140,ko05142,ko05145,ko05152,ko05162,ko05164,map04010,map04064,map04620,map04621,map04624,map04722,map05133,map05140,map05142,map05145,map05152,map05162,map05164	M00686	-	-	ko00000,ko00001,ko00002,ko01000,ko01001	-	-	-	Pkinase,Pkinase_Tyr
		AX-181148593	Vfaba.Hedin2.R1.2g002120.1	3880.AES68561	4.8e-101	296.0	2CY13@1|root,2S17V@2759|Eukaryota,37UYT@33090|Viridiplantae,3GINC@35493|Streptophyta,4JU2U@91835|fabids	35493|Streptophyta	S	Function Unknown	GPI-anchored protein	-	GO:0000003,GO:0003006,GO:0005575,GO:0005623,GO:0005886,GO:0006935,GO:0008150,GO:0008219,GO:0009566,GO:0009567,GO:0009605,GO:0009856,GO:0009987,GO:0010183,GO:0010198,GO:0010483,GO:0010623,GO:0012501,GO:0016020,GO:0019953,GO:0022414,GO:0030154,GO:0031224,GO:0031225,GO:0032501,GO:0032502,GO:0040008,GO:0040011,GO:0042221,GO:0042330,GO:0042995,GO:0044425,GO:0044464,GO:0044703,GO:0044706,GO:0045927,GO:…	-	-	-	-	-	-	-	-	-	-	-
		AX-416739501	Vfaba.Hedin2.R1.4g214600.1	3880.AES92272	0.0	1697.0	KOG0443@1|root,KOG0443@2759|Eukaryota,37IMR@33090|Viridiplantae,3G95S@35493|Streptophyta,4JHEQ@91835|fabids	35493|Streptophyta	Z	Cytoskeleton	Villin-4-like	VLN4	GO:0001101,GO:0003674,GO:0003779,GO:0005488,GO:0005515,GO:0005575,GO:0005622,GO:0005623,GO:0005737,GO:0005829,GO:0005856,GO:0006810,GO:0006996,GO:0007010,GO:0007015,GO:0007275,GO:0008064,GO:0008092,GO:0008150,GO:0008154,GO:0009653,GO:0009719,GO:0009725,GO:0009737,GO:0009888,GO:0009987,GO:0010015,GO:0010033,GO:0010035,GO:0010038,GO:0010053,GO:0010054,GO:0010639,GO:0015629,GO:0016043,GO:0016049,GO:…	-	ko:K05768	ko04666,ko04810,ko05203,map04666,map04810,map05203	-	-	-	ko00000,ko00001,ko04147,ko04812	-	-	-	Gelsolin,VHP
	Spain.2020	AX-181460360	Vfaba.Hedin2.R1.1g400320.1	3827.XP_004488472.1	4.16e-241	671.0	KOG0640@1|root,KOG0640@2759|Eukaryota,37KKJ@33090|Viridiplantae,3GB5K@35493|Streptophyta,4JMHZ@91835|fabids	35493|Streptophyta	A	RNA processing and modification	cleavage stimulation factor	-	GO:0000375,GO:0000377,GO:0000398,GO:0005575,GO:0005622,GO:0005623,GO:0005634,GO:0005654,GO:0006139,GO:0006351,GO:0006353,GO:0006366,GO:0006369,GO:0006396,GO:0006397,GO:0006725,GO:0006807,GO:0008150,GO:0008152,GO:0008380,GO:0009058,GO:0009059,GO:0009987,GO:0010467,GO:0016070,GO:0016071,GO:0018130,GO:0019438,GO:0031123,GO:0031124,GO:0031974,GO:0031981,GO:0032774,GO:0034641,GO:0034645,GO:0034654,GO:…	-	ko:K14406	ko03015,map03015	-	-	-	ko00000,ko00001,ko03019	-	-	-	WD40
		AX-181147789	Vfaba.Hedin2.R1.3g220120.1	3880.AES59337	2.39e-187	521.0	COG0596@1|root,2QVRR@2759|Eukaryota,37PAW@33090|Viridiplantae,3G9RY@35493|Streptophyta,4JH71@91835|fabids	35493|Streptophyta	S	Function Unknown	strigolactone esterase DAD2	-	GO:0001763,GO:0006629,GO:0006714,GO:0006720,GO:0006721,GO:0007275,GO:0008150,GO:0008152,GO:0008299,GO:0008610,GO:0009058,GO:0009653,GO:0009719,GO:0009725,GO:0009987,GO:0010016,GO:0010033,GO:0010223,GO:0010346,GO:0010817,GO:0014070,GO:0016106,GO:0016114,GO:0018130,GO:0032501,GO:0032502,GO:0032870,GO:0033993,GO:0042221,GO:0042445,GO:0042446,GO:0044237,GO:0044238,GO:0044249,GO:0044255,GO:0046483,GO:…	-	-	-	-	-	-	-	-	-	-	Abhydrolase_1,Abhydrolase_6
		AX-416761617	Vfaba.Hedin2.R1.4g180280.1	3827.XP_004508447.1	0.0	1400.0	COG0038@1|root,KOG0474@2759|Eukaryota,37PTD@33090|Viridiplantae,3GBHQ@35493|Streptophyta,4JJDN@91835|fabids	35493|Streptophyta	P	Inorganic ion transport and metabolism	chloride	-	GO:0003674,GO:0005215,GO:0005216,GO:0005244,GO:0005247,GO:0005253,GO:0005254,GO:0005575,GO:0006810,GO:0006811,GO:0006820,GO:0006821,GO:0008150,GO:0008308,GO:0008509,GO:0015075,GO:0015103,GO:0015108,GO:0015267,GO:0015318,GO:0015698,GO:0016020,GO:0022803,GO:0022832,GO:0022836,GO:0022838,GO:0022839,GO:0022857,GO:0034220,GO:0051179,GO:0051234,GO:0055085,GO:0098656,GO:0098660,GO:0098661,GO:1902476	-	ko:K05016	-	-	-	-	ko00000,ko01009,ko04040	2.A.49.3.3	-	-	CBS,Voltage_CLC
		AX-181204824	Vfaba.Hedin2.R1.1g340840.1	3880.AES95568	3.15e-202	566.0	28ISQ@1|root,2QR3Z@2759|Eukaryota,37JJ6@33090|Viridiplantae,3G9EK@35493|Streptophyta,4JEJP@91835|fabids	35493|Streptophyta	-	-	-	-	-	-	-	-	-	-	-	-	-	-	-	-
		AX-416794410	-	-	-	-	-	-	-	-
		AX-416790652	Vfaba.Hedin2.R1.3g184840.1	3880.AES59918	1.43e-241	669.0	COG0515@1|root,KOG1187@2759|Eukaryota,37JFM@33090|Viridiplantae,3G7TI@35493|Streptophyta,4JGJ2@91835|fabids	35493|Streptophyta	T	Signal Transduction	receptor-like protein kinase	-	GO:0003674,GO:0003824,GO:0004672,GO:0004674,GO:0005575,GO:0005623,GO:0005886,GO:0006464,GO:0006468,GO:0006793,GO:0006796,GO:0006807,GO:0006950,GO:0006952,GO:0008150,GO:0008152,GO:0009605,GO:0009607,GO:0009617,GO:0009987,GO:0016020,GO:0016301,GO:0016310,GO:0016740,GO:0016772,GO:0016773,GO:0019538,GO:0036211,GO:0042742,GO:0043170,GO:0043207,GO:0043412,GO:0044237,GO:0044238,GO:0044260,GO:0044267,GO:…	2.7.11.1	ko:K04733	ko04010,ko04064,ko04620,ko04621,ko04624,ko04722,ko05133,ko05140,ko05142,ko05145,ko05152,ko05162,ko05164,map04010,map04064,map04620,map04621,map04624,map04722,map05133,map05140,map05142,map05145,map05152,map05162,map05164	M00686	-	-	ko00000,ko00001,ko00002,ko01000,ko01001	-	-	-	Pkinase,Pkinase_Tyr
		AX-416788562	Vfaba.Hedin2.R1.4g204800.1	3827.XP_004508049.1	1.63e-233	644.0	COG0468@1|root,KOG1433@2759|Eukaryota,37M1K@33090|Viridiplantae,3GCRZ@35493|Streptophyta,4JN1I@91835|fabids	35493|Streptophyta	L	Replication and repair	Binds to single and double-stranded DNA and exhibits DNA-dependent ATPase activity. Unwinds duplex DNA. Component of the meiotic recombination pathway. Seems to play a role in mediating chromosome homology search, chromosome pairing and synapsis at early stages and probably chromosome crossing-over at later stages in meiosis. Probably is involved in the repair of meiotic double strand breaks (DBS…	RAD51	GO:0000003,GO:0000150,GO:0000217,GO:0000228,GO:0000280,GO:0000400,GO:0000724,GO:0000725,GO:0000730,GO:0000793,GO:0000794,GO:0003674,GO:0003676,GO:0003677,GO:0003690,GO:0003697,GO:0003824,GO:0005488,GO:0005575,GO:0005622,GO:0005623,GO:0005634,GO:0005654,GO:0005694,GO:0006139,GO:0006259,GO:0006281,GO:0006302,GO:0006310,GO:0006312,GO:0006355,GO:0006725,GO:0006807,GO:0006950,GO:0006974,GO:0006996,GO:…	-	ko:K04482	ko03440,ko03460,ko05200,ko05212,map03440,map03460,map05200,map05212	-	-	-	ko00000,ko00001,ko03400,ko04121,ko04131	-	-	-	HHH_5,Rad51
		AX-416781866	Vfaba.Hedin2.R1.6g049840.1	3880.AES89262	7.08e-272	746.0	COG3588@1|root,KOG1557@2759|Eukaryota,37J8J@33090|Viridiplantae,3GCU6@35493|Streptophyta,4JH8K@91835|fabids	35493|Streptophyta	G	Carbohydrate metabolism and transport	fructose-bisphosphate aldolase	-	-	4.1.2.13	ko:K01623	ko00010,ko00030,ko00051,ko00680,ko00710,ko01100,ko01110,ko01120,ko01130,ko01200,ko01230,map00010,map00030,map00051,map00680,map00710,map01100,map01110,map01120,map01130,map01200,map01230	M00001,M00003,M00165,M00167	R01068,R01070,R01829,R02568	RC00438,RC00439,RC00603,RC00604	ko00000,ko00001,ko00002,ko01000,ko03036,ko04131,ko04147	-	-	-	Glycolytic
	Serbia.2020	AX-416724626	Vfaba.Hedin2.R1.5g008520.1	3880.AES67957	3.69e-260	719.0	KOG4155@1|root,KOG4155@2759|Eukaryota,388HW@33090|Viridiplantae,3GX9V@35493|Streptophyta,4JIYP@91835|fabids	35493|Streptophyta	S	Function Unknown	WD repeat-containing protein	-	-	-	-	-	-	-	-	-	-	-	-	WD40
		AX-181493754	Vfaba.Hedin2.R1.6g046000.1	3827.XP_004505810.1	0.0	1182.0	KOG4658@1|root,KOG4658@2759|Eukaryota	2759|Eukaryota	S	Function Unknown	ADP binding	-	-	-	-	-	-	-	-	-	-	-	-	NB-ARC
		AX-416817126	Vfaba.Hedin2.R1.2g090040.1	3827.XP_004501882.1	0.0	1486.0	COG3733@1|root,KOG1186@2759|Eukaryota,37JD8@33090|Viridiplantae,3G7P3@35493|Streptophyta,4JHUM@91835|fabids	35493|Streptophyta	Q	Secondary Structure	amine oxidase	-	-	1.4.3.21	ko:K00276	ko00260,ko00350,ko00360,ko00410,ko00950,ko00960,ko01100,ko01110,map00260,map00350,map00360,map00410,map00950,map00960,map01100,map01110	-	R02382,R02529,R02613,R03139,R04027,R04300,R06154,R06740	RC00062,RC00189,RC00676,RC01052	ko00000,ko00001,ko01000	-	-	-	Cu_amine_oxid,Cu_amine_oxidN2,Cu_amine_oxidN3
		AX-416730393	Vfaba.Hedin2.R1.6g200160.1	3827.XP_004503267.1	3.16e-237	664.0	KOG4757@1|root,KOG4757@2759|Eukaryota,37QBS@33090|Viridiplantae,3GGB5@35493|Streptophyta,4JJR4@91835|fabids	35493|Streptophyta	S	Function Unknown	Protection of telomeres protein	-	GO:0000228,GO:0000723,GO:0000781,GO:0000782,GO:0000783,GO:0000784,GO:0003674,GO:0003676,GO:0003677,GO:0003697,GO:0003723,GO:0004857,GO:0005488,GO:0005575,GO:0005622,GO:0005623,GO:0005634,GO:0005694,GO:0006139,GO:0006259,GO:0006278,GO:0006725,GO:0006807,GO:0006996,GO:0007004,GO:0008150,GO:0008152,GO:0009058,GO:0009059,GO:0009889,GO:0009890,GO:0009891,GO:0009892,GO:0009893,GO:0009987,GO:0010521,GO:…	-	-	-	-	-	-	-	-	-	-	POT1,POT1PC
		AX-416752104	Vfaba.Hedin2.R1.1g198960.1	3827.XP_004490320.1	1.74e-112	325.0	2AHGM@1|root,2RZ2D@2759|Eukaryota,37RCX@33090|Viridiplantae,3GHXU@35493|Streptophyta,4JNUD@91835|fabids	35493|Streptophyta	S	Function Unknown	N-acetyltransferase	-	GO:0003674,GO:0003824,GO:0004059,GO:0005575,GO:0005622,GO:0005623,GO:0005737,GO:0006725,GO:0006807,GO:0008080,GO:0008150,GO:0008152,GO:0009058,GO:0009507,GO:0009536,GO:0009987,GO:0010817,GO:0016407,GO:0016410,GO:0016740,GO:0016746,GO:0016747,GO:0017144,GO:0018130,GO:0019438,GO:0030186,GO:0030187,GO:0034641,GO:0034754,GO:0042430,GO:0042435,GO:0042445,GO:0042446,GO:0043226,GO:0043227,GO:0043229,GO:…	2.3.1.87	ko:K22450	ko00380,map00380	M00037	R02911	RC00004,RC00096	ko00000,ko00001,ko00002,ko01000	-	-	-	Acetyltransf_1
		AX-181204029	Vfaba.Hedin2.R1.6g091000.1	3880.AES90708	4.11e-251	692.0	COG0458@1|root,KOG0370@2759|Eukaryota,37MJ1@33090|Viridiplantae,3GGQ1@35493|Streptophyta,4JMU1@91835|fabids	35493|Streptophyta	EF	Amino Acid metabolis and transport / Nucleotide metabolism and transport	Belongs to the ATCase OTCase family	PYRB	GO:0003674,GO:0003824,GO:0004070,GO:0005575,GO:0005622,GO:0005623,GO:0005737,GO:0005829,GO:0006139,GO:0006220,GO:0006221,GO:0006725,GO:0006753,GO:0006793,GO:0006796,GO:0006807,GO:0006950,GO:0007154,GO:0008150,GO:0008152,GO:0009058,GO:0009117,GO:0009165,GO:0009218,GO:0009220,GO:0009259,GO:0009260,GO:0009267,GO:0009507,GO:0009532,GO:0009536,GO:0009570,GO:0009605,GO:0009987,GO:0009991,GO:0016036,GO:…	2.1.3.2	ko:K00609	ko00240,ko00250,ko01100,map00240,map00250,map01100	M00051	R01397	RC00064,RC02850	ko00000,ko00001,ko00002,ko01000	-	-	-	OTCace,OTCace_N
		AX-416778114	Vfaba.Hedin2.R1.3g080280.1	3880.AES61227	0.0	1026.0	28KCQ@1|root,2QSTM@2759|Eukaryota,37MRD@33090|Viridiplantae,3GEDH@35493|Streptophyta,4JNHY@91835|fabids	35493|Streptophyta	-	-	-	-	-	-	-	-	-	-	-	-	-	-	-	-
H_seed_weight	Spain.2020	AX-416773275	-	-	-	-	-	-	-	-
(HSW)		AX-181448659	Vfaba.Hedin2.R1.4g151200.1	3880.AES91109	0.0	1499.0	COG0470@1|root,KOG0989@2759|Eukaryota,37M5Q@33090|Viridiplantae,3GCGW@35493|Streptophyta,4JHDP@91835|fabids	35493|Streptophyta	L	Replication and repair	DNA polymerase III	-	GO:0005575,GO:0005622,GO:0005623,GO:0005634,GO:0005657,GO:0005663,GO:0005694,GO:0006139,GO:0006259,GO:0006260,GO:0006261,GO:0006281,GO:0006725,GO:0006807,GO:0006950,GO:0006974,GO:0008150,GO:0008152,GO:0009058,GO:0009059,GO:0009987,GO:0032991,GO:0033554,GO:0034641,GO:0034645,GO:0043170,GO:0043226,GO:0043227,GO:0043228,GO:0043229,GO:0043231,GO:0043232,GO:0044237,GO:0044238,GO:0044249,GO:0044260,GO:…	-	-	-	-	-	-	-	-	-	-	DNA_pol3_delta2,DNA_pol3_gamma3
		AX-416722650	Vfaba.Hedin2.R1.4g114560.1	3827.XP_004507511.1	5.67e-94	276.0	COG0636@1|root,KOG0232@2759|Eukaryota,37J2Q@33090|Viridiplantae,3GP6I@35493|Streptophyta	35493|Streptophyta	C	Energy production and conversion	ATP synthase subunit C	-	-	-	ko:K02155	ko00190,ko01100,ko04142,ko04145,ko04721,ko04966,ko05110,ko05120,ko05152,ko05323,map00190,map01100,map04142,map04145,map04721,map04966,map05110,map05120,map05152,map05323	M00160	-	-	ko00000,ko00001,ko00002	3.A.2.2	-	-	ATP-synt_C
		AX-416816211	Vfaba.Hedin2.R1.5g181520.1	3880.AES82545	7.83e-190	531.0	28M0P@1|root,2QTHF@2759|Eukaryota,37PZZ@33090|Viridiplantae,3GBYI@35493|Streptophyta,4JJIS@91835|fabids	35493|Streptophyta	S	Function Unknown	Phosphoglycerate mutase family	-	GO:0003674,GO:0003824,GO:0005575,GO:0005622,GO:0005623,GO:0005737,GO:0005829,GO:0005975,GO:0006793,GO:0006796,GO:0008150,GO:0008152,GO:0009987,GO:0016311,GO:0016787,GO:0016788,GO:0016791,GO:0042578,GO:0044237,GO:0044238,GO:0044424,GO:0044444,GO:0044464,GO:0071704	-	-	-	-	-	-	-	-	-	-	His_Phos_1
	UK.2019	AX-416789762	-	-	-	-	-	-	-	-	-	-	-	-	-	-	-	-	-	-	-	-	-	-
	Serbia.2020	AX-416792429	-	-	-	-	-	-	-	-	-	-	-	-	-	-	-	-	-	-	-	-	-	-
		AX-181497672	Vfaba.Hedin2.R1.1g225400.1	3827.XP_004489806.1	0.0	1344.0	KOG1865@1|root,KOG1865@2759|Eukaryota,37I2Y@33090|Viridiplantae,3GC8E@35493|Streptophyta,4JHD2@91835|fabids	35493|Streptophyta	O	Post-translational modification, protein turnover, chaperone functions	Ubiquitin carboxyl-terminal hydrolase	-	-	3.4.19.12	ko:K11855	-	-	-	-	ko00000,ko01000,ko01002,ko04121	-	-	-	UCH,zf-MYND
	Global	AX-181197475	-	-	-	-	-	-	-	-	-	-	-	-	-	-	-	-	-	-	-	-	-	-
		AX-416789762	-	-	-	-	-	-	-	-	-	-	-	-	-	-	-	-	-	-	-	-	-	-
		AX-181483657	Vfaba.Hedin2.R1.1g441080.1	3827.XP_004486437.1	1.1e-242	670.0	28N8P@1|root,2QUU0@2759|Eukaryota,37JGW@33090|Viridiplantae,3GGEP@35493|Streptophyta,4JFPE@91835|fabids	35493|Streptophyta	S	Function Unknown	BRCA1-A complex subunit	-	-	-	ko:K12173	ko03440,map03440	-	-	-	ko00000,ko00001,ko03036,ko03400,ko04121	-	-	-	BRE
		AX-416813674	-	-	-	-	-	-	-	-	-	-	-	-	-	-	-	-	-	-	-	-	-	-
		AX-181471800	Vfaba.Hedin2.R1.4g000600.1	3880.AET01148	7.75e-312	852.0	COG3934@1|root,2QU0Z@2759|Eukaryota,37MW8@33090|Viridiplantae,3GC1G@35493|Streptophyta,4JJKJ@91835|fabids	35493|Streptophyta	G	Carbohydrate metabolism and transport	Belongs to the glycosyl hydrolase 5 (cellulase A) family	-	GO:0000272,GO:0003674,GO:0003824,GO:0004553,GO:0004567,GO:0005975,GO:0005976,GO:0007275,GO:0008150,GO:0008152,GO:0009056,GO:0009057,GO:0009791,GO:0009845,GO:0009987,GO:0010412,GO:0015923,GO:0016052,GO:0016787,GO:0016798,GO:0016985,GO:0016998,GO:0032501,GO:0032502,GO:0043170,GO:0044036,GO:0044237,GO:0044238,GO:0044247,GO:0044248,GO:0044260,GO:0044262,GO:0044264,GO:0044275,GO:0046355,GO:0048856,GO:…	3.2.1.78	ko:K19355	ko00051,map00051	-	R01332	RC00467	ko00000,ko00001,ko01000	-	-	-	Cellulase
		AX-416816053	Vfaba.Hedin2.R1.3g171360.1	3827.XP_004497170.1	4.13e-111	330.0	COG5059@1|root,KOG0242@2759|Eukaryota,37S2T@33090|Viridiplantae,3G895@35493|Streptophyta,4JNQC@91835|fabids	35493|Streptophyta	Z	Cytoskeleton	Protein of unknown function (DUF615)	-	-	-	-	-	-	-	-	-	-	-	-	DUF615
		AX-181187483	Vfaba.Hedin2.R1.2g269560.1	3827.XP_004515522.1	1.32e-241	683.0	KOG1947@1|root,KOG1947@2759|Eukaryota,37SGP@33090|Viridiplantae,3GD5T@35493|Streptophyta,4JRBP@91835|fabids	35493|Streptophyta	S	Function Unknown	F-box LRR-repeat protein	-	-	-	ko:K10268	-	-	-	-	ko00000,ko04121	-	-	-	-
		AX-416761691	Vfaba.Hedin2.R1.5g039080.1	3827.XP_004491706.1	4.26e-235	650.0	COG3884@1|root,2QTE3@2759|Eukaryota,37V4H@33090|Viridiplantae,3GFF0@35493|Streptophyta,4JE1E@91835|fabids	35493|Streptophyta	I	Lipid metabolism	Plays an essential role in chain termination during de novo fatty acid synthesis	-	GO:0003674,GO:0003824,GO:0004312,GO:0005575,GO:0005622,GO:0005623,GO:0005737,GO:0006082,GO:0006629,GO:0006631,GO:0006633,GO:0008150,GO:0008152,GO:0008610,GO:0009058,GO:0009507,GO:0009536,GO:0009987,GO:0016053,GO:0016297,GO:0016740,GO:0016746,GO:0016747,GO:0016787,GO:0016788,GO:0016790,GO:0019752,GO:0032787,GO:0043226,GO:0043227,GO:0043229,GO:0043231,GO:0043436,GO:0044237,GO:0044238,GO:0044249,GO:…	3.1.2.14	ko:K10782	ko00061,map00061	-	R02814,R08162,R08163	RC00014,RC00039	ko00000,ko00001,ko01000,ko01004	-	-	-	Acyl-ACP_TE
Plot_yield (PY)	Spain.2019	AX-416744497	-	-	-	-	-	-	-	-	-	-	-	-	-	-	-	-	-	-	-	-	-	-
		AX-416760651	Vfaba.Hedin2.R1.1g089640.1	3880.AES76371	1.28e-202	573.0	28NXV@1|root,2QVIA@2759|Eukaryota,37PNE@33090|Viridiplantae,3GDM2@35493|Streptophyta,4JF8B@91835|fabids	35493|Streptophyta	S	Function Unknown	DNA-binding protein	-	GO:0000902,GO:0000904,GO:0003674,GO:0003676,GO:0003677,GO:0005488,GO:0005575,GO:0005622,GO:0005623,GO:0005634,GO:0005730,GO:0006139,GO:0006259,GO:0006260,GO:0006261,GO:0006725,GO:0006807,GO:0007049,GO:0007275,GO:0008150,GO:0008152,GO:0009058,GO:0009059,GO:0009653,GO:0009888,GO:0009987,GO:0010015,GO:0010053,GO:0010054,GO:0016043,GO:0021700,GO:0022402,GO:0022622,GO:0030154,GO:0031974,GO:0031981,GO:…	-	-	-	-	-	-	-	-	-	-	-
		AX-181494841	Vfaba.Hedin2.R1.1g043400.1	3880.AES67391	0.0	1555.0	COG5175@1|root,KOG2068@2759|Eukaryota,37QZV@33090|Viridiplantae,3GEQV@35493|Streptophyta,4JNQX@91835|fabids	35493|Streptophyta	A	RNA processing and modification	RING/Ubox like zinc-binding domain	-	GO:0000075,GO:0000077,GO:0000278,GO:0000288,GO:0000289,GO:0000956,GO:0002682,GO:0003674,GO:0003824,GO:0004842,GO:0005575,GO:0005622,GO:0005623,GO:0005737,GO:0005829,GO:0006139,GO:0006401,GO:0006402,GO:0006464,GO:0006508,GO:0006511,GO:0006725,GO:0006807,GO:0006950,GO:0006974,GO:0006977,GO:0007049,GO:0007093,GO:0007154,GO:0007165,GO:0007346,GO:0008150,GO:0008152,GO:0009056,GO:0009057,GO:0009892,GO:…	2.3.2.27	ko:K10643	ko03018,map03018	-	-	-	ko00000,ko00001,ko01000,ko03019,ko04121	-	-	-	RRM_1,zf-RING_4
		AX-181459267	Vfaba.Hedin2.R1.4g161640.1	3880.AES91194	1.38e-187	523.0	COG0330@1|root,KOG2620@2759|Eukaryota,37M98@33090|Viridiplantae,3G8H0@35493|Streptophyta,4JTIA@91835|fabids	35493|Streptophyta	C	Energy production and conversion	Hypersensitive-induced response protein	-	GO:0003674,GO:0005488,GO:0005515,GO:0005575,GO:0005622,GO:0005623,GO:0005737,GO:0005773,GO:0005774,GO:0005794,GO:0005886,GO:0005911,GO:0009506,GO:0012505,GO:0016020,GO:0019899,GO:0019900,GO:0019901,GO:0030054,GO:0031090,GO:0043226,GO:0043227,GO:0043229,GO:0043231,GO:0043424,GO:0044422,GO:0044424,GO:0044437,GO:0044444,GO:0044446,GO:0044464,GO:0055044,GO:0071944,GO:0098588,GO:0098805	-	-	-	-	-	-	-	-	-	-	Band_7
		AX-416814439	Vfaba.Hedin2.R1.4g180440.1	3880.AES91628	0.0	1967.0	COG0438@1|root,KOG0853@2759|Eukaryota,37S8W@33090|Viridiplantae,3GD55@35493|Streptophyta,4JIB8@91835|fabids	35493|Streptophyta	M	Cell wall/membrane/envelop biogenesis	Belongs to the glycosyltransferase 1 family	-	GO:0005575,GO:0005622,GO:0005623,GO:0005737,GO:0005829,GO:0005886,GO:0005911,GO:0006810,GO:0008150,GO:0009506,GO:0016020,GO:0030054,GO:0044424,GO:0044444,GO:0044464,GO:0046903,GO:0051179,GO:0051234,GO:0055044,GO:0071836,GO:0071944	2.4.1.14	ko:K00696	ko00500,ko01100,map00500,map01100	-	R00766	RC00005,RC00028,RC02748	ko00000,ko00001,ko01000	-	GT4	-	Glycos_transf_1,S6PP,Sucrose_synth
		AX-416824665	Vfaba.Hedin2.R1.1g119680.1	3880.AES75035	1.22e-162	461.0	KOG4701@1|root,KOG4701@2759|Eukaryota,37TNK@33090|Viridiplantae,3GHJI@35493|Streptophyta,4JRW3@91835|fabids	35493|Streptophyta	G	Carbohydrate metabolism and transport	Belongs to the glycosyl hydrolase 18 family	-	-	3.2.1.14	ko:K01183	ko00520,ko01100,map00520,map01100	-	R01206,R02334	RC00467	ko00000,ko00001,ko01000	-	GH18	-	Glyco_hydro_18
		AX-416801028	Vfaba.Hedin2.R1.3g038240.1	3827.XP_004497668.1	0.0	1176.0	COG0542@1|root,KOG1051@2759|Eukaryota,37QWD@33090|Viridiplantae,3G928@35493|Streptophyta,4JJDR@91835|fabids	35493|Streptophyta	O	Post-translational modification, protein turnover, chaperone functions	Clp amino terminal domain, pathogenicity island component	-	GO:0000302,GO:0005575,GO:0005622,GO:0005623,GO:0005737,GO:0006417,GO:0006950,GO:0006979,GO:0008150,GO:0009266,GO:0009314,GO:0009408,GO:0009416,GO:0009507,GO:0009526,GO:0009532,GO:0009536,GO:0009570,GO:0009628,GO:0009636,GO:0009642,GO:0009644,GO:0009889,GO:0009891,GO:0009893,GO:0009941,GO:0009987,GO:0010035,GO:0010468,GO:0010556,GO:0010557,GO:0010604,GO:0010608,GO:0010628,GO:0019222,GO:0031323,GO:…	-	ko:K03695	ko04213,map04213	-	-	-	ko00000,ko00001,ko03110	-	-	-	Clp_N
		AX-416751279	Vfaba.Hedin2.R1.6g199840.1	3880.AET05587	0.0	881.0	COG5023@1|root,KOG1375@2759|Eukaryota,37IAA@33090|Viridiplantae,3GEU0@35493|Streptophyta	35493|Streptophyta	Z	Cytoskeleton	Tubulin is the major constituent of microtubules. It binds two moles of GTP, one at an exchangeable site on the beta chain and one at a non-exchangeable site on the alpha chain	-	-	-	ko:K07375	ko04145,ko04540,ko05130,map04145,map04540,map05130	-	-	-	ko00000,ko00001,ko03036,ko04147,ko04812	-	-	-	Tubulin,Tubulin_C
	UK.2019	AX-416786350	Vfaba.Hedin2.R1.1g079040.1	3827.XP_004513048.1	2.97e-123	353.0	COG5596@1|root,KOG1652@2759|Eukaryota,37QQD@33090|Viridiplantae,3GAC1@35493|Streptophyta,4JHZF@91835|fabids	35493|Streptophyta	U	Intracellular trafficing and secretion	Mitochondrial import inner membrane translocase subunit	-	GO:0005575,GO:0005622,GO:0005623,GO:0005737,GO:0005739,GO:0005740,GO:0005743,GO:0005744,GO:0006605,GO:0006626,GO:0006810,GO:0006839,GO:0006886,GO:0006996,GO:0007005,GO:0008104,GO:0008150,GO:0009987,GO:0015031,GO:0015833,GO:0016020,GO:0016021,GO:0016043,GO:0017038,GO:0019866,GO:0030150,GO:0031090,GO:0031224,GO:0031300,GO:0031301,GO:0031304,GO:0031305,GO:0031966,GO:0031967,GO:0031975,GO:0032592,GO:…	-	ko:K17795	-	-	-	-	ko00000,ko02000,ko03029	3.A.8.1	-	-	Tim17
		AX-416803636	Vfaba.Hedin2.R1.2g127080.1	3880.AES72410	2.13e-284	832.0	COG4886@1|root,2QWQ1@2759|Eukaryota,37QS1@33090|Viridiplantae,3GBCT@35493|Streptophyta,4JIQ8@91835|fabids	35493|Streptophyta	T	Signal Transduction	Belongs to the protein kinase superfamily. Ser Thr protein kinase family	-	-	-	-	-	-	-	-	-	-	-	-	LRRNT_2,LRR_1,LRR_8,Pkinase,Pkinase_Tyr
		AX-181440082	Vfaba.Hedin2.R1.5g039640.1	3827.XP_004492185.1	0.0	1379.0	KOG0978@1|root,KOG0978@2759|Eukaryota,37PTS@33090|Viridiplantae,3G946@35493|Streptophyta,4JJPZ@91835|fabids	35493|Streptophyta	O	Post-translational modification, protein turnover, chaperone functions	E3 ubiquitin-protein ligase BRE1-like	HUB1	GO:0000003,GO:0002376,GO:0003006,GO:0003674,GO:0003824,GO:0004842,GO:0005488,GO:0005515,GO:0005575,GO:0005622,GO:0005623,GO:0005634,GO:0005737,GO:0005739,GO:0006325,GO:0006464,GO:0006513,GO:0006807,GO:0006950,GO:0006952,GO:0006955,GO:0006996,GO:0007275,GO:0007346,GO:0008150,GO:0008152,GO:0009605,GO:0009607,GO:0009620,GO:0009653,GO:0009791,GO:0009814,GO:0009817,GO:0009965,GO:0009987,GO:0010016,GO:…	2.3.2.27	ko:K10696	-	-	-	-	ko00000,ko01000,ko04121	-	-	-	zf-C3HC4,zf-C3HC4_2,zf-C3HC4_3
		AX-416749659	Vfaba.Hedin2.R1.2g274360.1	3827.XP_004507015.1	8.29e-274	753.0	COG0053@1|root,KOG2802@2759|Eukaryota,37SSA@33090|Viridiplantae,3GE07@35493|Streptophyta,4JMBQ@91835|fabids	35493|Streptophyta	P	Inorganic ion transport and metabolism	Metal tolerance protein	-	-	-	ko:K14696	-	-	-	-	ko00000,ko02000	2.A.4.6	-	-	Cation_efflux
		AX-416739576	Vfaba.Hedin2.R1.6g038240.1	3880.AES88912	1.55e-291	834.0	KOG2146@1|root,KOG2146@2759|Eukaryota,37PRG@33090|Viridiplantae,3GEWM@35493|Streptophyta,4JE53@91835|fabids	35493|Streptophyta	A	RNA processing and modification	Serine arginine repetitive matrix protein	-	-	-	ko:K13171	ko03013,ko03015,map03013,map03015	M00430	-	-	ko00000,ko00001,ko00002,ko03019,ko03041	-	-	-	PWI
		AX-416740534	Vfaba.Hedin2.R1.1g306120.1	3827.XP_004489803.1	1.72e-284	789.0	28K4X@1|root,2QVBN@2759|Eukaryota,37QQB@33090|Viridiplantae,3GFUS@35493|Streptophyta,4JMEQ@91835|fabids	35493|Streptophyta	S	Function Unknown	GDSL/SGNH-like Acyl-Esterase family found in Pmr5 and Cas1p	-	GO:0003674,GO:0003824,GO:0005575,GO:0005622,GO:0005623,GO:0005737,GO:0005794,GO:0008150,GO:0008374,GO:0009987,GO:0012505,GO:0016407,GO:0016413,GO:0016740,GO:0016746,GO:0016747,GO:0043226,GO:0043227,GO:0043229,GO:0043231,GO:0044424,GO:0044444,GO:0044464,GO:0071554	-	-	-	-	-	-	-	-	-	-	PC-Esterase,PMR5N
		AX-181485567	Vfaba.Hedin2.R1.4g125640.1	3827.XP_004509125.1	0.0	1404.0	28I8T@1|root,2QSY7@2759|Eukaryota,37S85@33090|Viridiplantae,3GBZ1@35493|Streptophyta,4JIZB@91835|fabids	35493|Streptophyta	S	Function Unknown	Filament-like plant protein	-	-	-	-	-	-	-	-	-	-	-	-	FPP
		AX-181456171	-	-	-	-	-	-	-	-	-	-	-	-	-	-	-	-	-	-	-	-	-	-
